# Supplementary material for: Dynamic barriers modulate cohesin positioning and genome folding at fixed occupancy
Source: Genome Res. 2025 Aug;35(8):1745–57. doi: 10.1101/gr.280108.124 (PMC12315716; doi:10.1101/gr.280108.124)
Supplement: Supplement 2 [file supplemental_code.zip]

Archive with 33 entries (27 files):
- setup.py
- analysis/
- analysis/contact_maps_visualization.ipynb
- analysis/experimental_estimation_boundtime.ipynb
- analysis/frip_and_loop_size_analysis.ipynb
- analysis/insulationscore_for_experimental.ipynb
- analysis/insulation_score_simulation.ipynb
- analysis/loop_size_simulations.ipynb
- analysis/loop_size_theoretical.ipynb
- analysis/loop_stack_and_pass.ipynb
- analysis/peakscore_from_experiments.ipynb
- analysis/peak_score_calling_method.ipynb
- analysis/peak_score_simulations.ipynb
- analysis/sweeps_map_frips.ipynb
- analysis/vermicelli.ipynb
- analysis/virtual_chip_seqs.ipynb
- dynamic_extrusion_boundaries/
- dynamic_extrusion_boundaries/funcs.py
- dynamic_extrusion_boundaries/lattice_translocators.py
- dynamic_extrusion_boundaries/util_visual.py
- dynamic_extrusion_boundaries/__init__.py
- scripts/
- scripts/processing/
- scripts/processing/frip.py
- scripts/processing/Isolation_score.py
- scripts/processing/maps.py
- scripts/processing/Peak_score.py
- scripts/processing/peak_score_experimental.py
- scripts/simulations/
- scripts/simulations/simulation_1d.py
- scripts/simulations/simulation_md.py
- scripts/simulations/run_files/
- scripts/simulations/run_files/list_of_runfiles_1d_pause.py
