# Supplementary material for: Dynamic barriers modulate cohesin positioning and genome folding at fixed occupancy
Source: Genome Res. 2025 Aug;35(8):1745–57. doi: 10.1101/gr.280108.124 (PMC12315716; doi:10.1101/gr.280108.124)
Supplement: Supplement 2 [file supplemental_code.zip › analysis/frip_and_loop_size_analysis.ipynb]

# %% [code]
import pandas as pd
import numpy as np
import matplotlib.pyplot as plt
from mpl_toolkits.axes_grid1 import host_subplot
from polychrom.polymer_analyses import slope_contact_scaling
from scipy.ndimage import gaussian_filter1d

def smooth(x, sigma = 1.75):
        return gaussian_filter1d(x, sigma)

# %% [code]
### converting from lattice based 
TIME_CONV_COEF = convertor= 21.875 * 60 / 500 #to convert from lattice based to seconds
LATTICE_CONV_COEF = 0.25 #each lattice site is 0.25 kb

# %% [code]
file = pd.read_csv('../output/scores/simulation/scores/fripscore_sep_100.csv')

file_300 = pd.read_csv('../output/scores/simulation/scores/fripscore_sep_300.csv')
file = file[file[' clife']!=500000]
lifetime = file['lifetime']

unique_life = np.unique(lifetime)

# %% [markdown]
### FRiP as a function of ctcf binding time

# %% [code]
lifes, vels = [500, 1500] , [1]

for life in lifes:
    for vel in vels:
        new_file = file.query('lifetime == @life and ` velocity` == @vel and ` clife`==10*` cof`')[[' clife',' cof', ' fripscore']]
        new_file_filtered = new_file.drop_duplicates(keep = 'first')
        new_file_filtered = new_file_filtered.sort_values(' clife')
        new_clife = new_file_filtered[' clife']
        new_clife_300 = file_300[' clife']
        frip_score = new_file_filtered[' fripscore']
        frip_score_300 = file_300[' fripscore']
        plt.scatter(new_clife[1:], frip_score[1:], label=r'$\tau_E$ = %s sec'%(np.round(life * TIME_CONV_COEF)))
        plt.plot(new_clife[1:], frip_score[1:], alpha = 0.45)

file_300 = file_300.query('` clife`==10*` cof`')
file_300 = file_300.sort_values(' clife')
plt.scatter(file_300[' clife'][:9],file_300[' fripscore'][:9],color='teal',s=15,label=r'WT, sep = %s kb'%(3000*LATTICE_CONV_COEF))
plt.plot(file_300[' clife'][:9],file_300[' fripscore'][:9],color='teal', alpha = 0.35)
life_w = 500
delta = 350
plt.plot([life_w, life_w, life_w],[0,0.5,0.71],'--', color = 'red',alpha = 0.75, linewidth = 0.75, label = r'$\tau$ = $\tau^W_E$')
plt.plot([life_w-delta, life_w-delta, life_w-delta],[0,0.5,0.71],'--', color = 'blue',
         alpha = 0.75, linewidth = 0.75, label = r'$\tau$$\sim$$\tau^W_E-\delta$')
plt.xlim()
plt.title('occupancy 0.9')
plt.xscale('log')
plt.legend(fontsize = 10.51,loc = (0.001,0.57))
plt.ylabel('FRiP',fontsize = 15)
plt.xlabel(r'$\tau_b$', fontsize = 15)
plt.savefig('../output/figures/frip_for_tau_extruder_params.pdf')
plt.show()
        

# %% [code]
# adding a column for occupancy in data frame as a funciton of binding and unbinding time
file[' occupancy']=file[' clife']/(file[' cof']+file[' clife'])
file[' occupancy'] = file[' occupancy'].round(2)

# %% [code]
list_occup = np.unique(file[' occupancy'])

# %% [code]
# defining colors as cividis 
num_plot =5
viridis_cmap = plt.get_cmap('cividis')

# Generate an array of values from 0 to 1 to map to colors in the colormap
values = np.linspace(0, 1, num_plot)

# Get the corresponding colors from the colormap
colors = viridis_cmap(values)
colors=list(colors)
colors.reverse()

# %% [code]
lifes, vels = [500] , [1]

occupancy=file[' occupancy']
list_occup = [ 0.91, 0.75, 0.67, 0.5, ]

i = 1

for life in lifes:
    for vel in vels:
        for occup in list_occup:
            if (life==1500 and vel==3): continue
            new_file = file.query('lifetime == @life and ` velocity` == @vel and ` occupancy`== @occup')[[' clife',' cof', ' fripscore']]
            new_file_filtered = new_file.drop_duplicates(keep = 'first')
            new_file_filtered = new_file_filtered.sort_values(' clife')
            new_clife = new_file_filtered[' clife']
            new_clife_300 = file_300[' clife']
            frip_score = new_file_filtered[' fripscore']
            frip_score_300 = file_300[' fripscore']
            plt.scatter(new_clife[1:] * TIME_CONV_COEF, frip_score[1:], color=colors[i],label=r'occupancy=%s'%(occup))
            plt.plot(new_clife[1:] * TIME_CONV_COEF, frip_score[1:], color=colors[i],alpha = 0.45)
            i+=1


life_w = 500*TIME_CONV_COEF
delta = 350*TIME_CONV_COEF
plt.plot([life_w-delta, life_w-delta, life_w-delta],[0,0.3,0.451],'--', color = 'blue',
         alpha = 0.75, linewidth = 0.75, label = r'$\tau$$\sim$$\tau^W_E-\delta$')

plt.xlim()
plt.title(r'$\tau_E$, = %s sec, v=1'%(life * TIME_CONV_COEF),fontsize=14.5)
plt.xscale('log')
plt.xticks(fontsize=11.5)
plt.yticks(fontsize=11.5)
plt.legend(fontsize = 11.51,loc = (0.01,0.615))
plt.ylabel('FRiP',fontsize = 18)
plt.xlabel(r'$\tau_b$, sec', fontsize = 18)
plt.tight_layout()
plt.savefig('../output/figures/frip_for_tau.pdf',transparent=True)

plt.show()
        

# %% [code]
num_plot = 11
viridis_cmap = plt.get_cmap('cividis')

# Generate an array of values from 0 to 1 to map to colors in the colormap
values = np.linspace(0, 1, num_plot)

# Get the corresponding colors from the colormap
colors = viridis_cmap(values)

# %% [markdown]
### FRiP as a function of occupancy rates for different unbinding times

# %% [code]
lifes, vels = [500] , [1]


i=1
num_plot = 10
viridis_cmap = plt.get_cmap('cividis')

# Generate an array of values from 0 to 1 to map to colors in the colormap
values = np.linspace(0, 1, num_plot)

# Get the corresponding colors from the colormap
colors = viridis_cmap(values)

file = pd.read_csv('../output/scores/simulation/scores/fripscore_for_equilibrated.csv')
file = file[file[' separation']==100]
lifetime = file['lifetime']
velocity = file[' velocity']
clife = file[' clife']
cof = file[' cof']
cof_val = 10
list_cof =[ 1, 5,10, 15, 50, 150, 500,1500]
for cof_val in list_cof:
    for life in lifes:
        for vel in vels:
            i+=1
            new_file = file[(lifetime == life)&(velocity == vel)&(cof==cof_val)][[' clife',' cof', ' fripscore']]
            new_file_filtered = new_file.drop_duplicates(keep = 'first')
            new_file_filtered = new_file_filtered.sort_values(' clife')
            new_clife = new_file_filtered[' clife']
            frip_score = new_file_filtered[' fripscore']
            plt.scatter(new_clife/(new_clife+cof_val), frip_score, label = r'$\tau_u$=%s sec'%np.round(cof_val*TIME_CONV_COEF),linewidth=1,s=10, color = colors[i])
            plt.plot(new_clife/(new_clife+cof_val), frip_score, linewidth=1, color = colors[i])


lifes, vels = [500] , [1]
file = pd.read_csv('../output/scores/simulation/scores/fripscore_static.csv')
frip_score = file[' fripscore']
lifetime = file['lifetime']
velocity = file[' velocity']
clife = file[' clife']
cof = file[' cof']
face = file[' face']
cof_val = 1
clife_val = 10
for life in lifes:
    for vel in vels:
        new_file_stat = file[(lifetime == life)&(velocity == vel)&(cof==cof_val)&(clife==clife_val)][[' face', ' fripscore']]
        new_file_filtered = new_file_stat.drop_duplicates(keep = 'first')
        new_file_filtered = new_file_filtered.sort_values(' face')
        new_face = new_file_filtered[' face']
        frip_score = new_file_filtered[' fripscore']

lifes, vels = [500] , [1]
file = pd.read_csv('../output/scores/simulation/scores/fripscore_static_pause_with_number.csv')
file = file[(file['lifetime']==500)&(file[' velocity']==1)&(file[' separation']==100)]
seps = np.unique(file[' face'])
frip_score = file[' fripscore']
lifetime = file['lifetime']
velocity = file[' velocity']
clife = file[' clife']
cof = file[' cof']
face = file[' face']
cof_val = 1
clife_val = 10
for life in lifes:
    for vel in vels:
        new_file_stat = file[[' face', ' fripscore']]
        new_file_filtered = new_file_stat.drop_duplicates(keep = 'first')
        new_file_filtered = new_file_filtered.sort_values(' face')
        new_face = new_file_filtered[' face']
        frip_score = new_file_filtered[' fripscore']

plt.xticks(fontsize=11.5)
plt.yticks(fontsize=11.5)
plt.legend(fontsize=11)

plt.ylabel('FRiP',fontsize = 18)
plt.xlabel(r'occupancy', fontsize = 18)
plt.savefig('../output/figures/frip_for_occup_tau_u.pdf',bbox_inches='tight')
plt.show()

# %% [code]
lifes, vels = [500] , [1]

i=1

file = pd.read_csv('../output/scores/simulation/scores/fripscore_for_equilibrated.csv')
file = file[file[' separation']==100]
lifetime = file['lifetime']
velocity = file[' velocity']
clife = file[' clife']
cof = file[' cof']
cof_val = 10
list_clife =[5, 15, 50,  150, 500, 1500, 15000]
list_cof =[ 1, 10, 15, 50, 150, 500,1500, 5000, 15000]
for clife_val in list_clife:
    for life in lifes:
        for vel in vels:
            i+=1
            new_file = file[(lifetime == life)&(velocity == vel)&(clife==clife_val)][[' clife',' cof', ' fripscore']]
            new_file_filtered = new_file.drop_duplicates(keep = 'first')
            new_file_filtered = new_file_filtered.sort_values(' cof')
            new_file_filtered['occup']=clife/(clife+new_file_filtered[' cof'])
            new_file_filtered = new_file_filtered[new_file_filtered['occup']<=0.98]
            occup = new_file_filtered['occup']
            new_cof = new_file_filtered[' cof']
            frip_score = new_file_filtered[' fripscore']                    
            plt.scatter(occup, frip_score, label = r'$\tau_b$=%s sec'%(clife_val*TIME_CONV_COEF),linewidth=1,s=10, color = colors[i])
            plt.plot(occup, frip_score, linewidth=1, color = colors[i])


plt.xticks(fontsize=11.5)
plt.yticks(fontsize=11.5)
plt.legend(fontsize=11)

plt.ylabel('FRiP',fontsize = 18)
plt.xlabel(r'occupancy', fontsize = 18)
plt.savefig('../output/figures/frip_for_occup_taub.pdf',bbox_inches='tight')
plt.show()

# %% [markdown]
### loop size vs occupancy for different unbiniding time

# %% [code]
lifes, vels = [500] , [1]


i=1
file = pd.read_csv('../output/scores/simulation/scores/new_loop_sizes_averaged_sep_100.csv')

plt.figure(figsize=(7.5, 5.5))
lifetime = file['life']
velocity = file['vel']
clife = file['clife']
cof = file['cof']
cof_val = 10
list_cof =[ 1,  10, 15, 50, 150, 500,1500, 15000]
for cof_val in list_cof:
    for life in lifes:
        for vel in vels:
            i+=1
            new_file = file[(lifetime == life)&(velocity == vel)&(cof==cof_val)][['clife','cof', 'loopmean']]
            new_file_filtered = new_file.drop_duplicates(keep = 'first')
            new_file_filtered = new_file_filtered.sort_values('clife')
            new_clife = new_file_filtered['clife']
            frip_score = new_file_filtered['loopmean']
            plt.scatter(new_clife/(new_clife+cof_val), frip_score, label = r'$\tau\prime$=%s'%cof_val,linewidth=1,s=10, color = colors[i])
            plt.plot(new_clife/(new_clife+cof_val), frip_score, linewidth=1, color = colors[i],alpha = 0.95)


file = pd.read_csv('../output/scores/simulation/scores/loop_sizes_averaged_static_paused.csv')
lifetime = file['life']
velocity = file['vel']
clife = file['clife']
cof = file['cof']
face = file['face']
sep = file['sep']
cof_val = 1
clife_val = 10
for life in lifes:
    for vel in vels:
        new_file_stat = file[(lifetime == life)&(velocity == vel)&(sep == 100)&(cof==cof_val)&(clife==clife_val)][['face', 'loopmean']]
        new_file_filtered = new_file_stat.sort_values('face')
        new_face = new_file_filtered['face']
        frip_score = new_file_filtered['loopmean']
file = pd.read_csv('../output/scores/simulation/scores/loop_sizes_averaged_static.csv')
lifetime = file['life']
velocity = file['vel']
clife = file['clife']
cof = file['cof']
face = file['face']
sep = file['sep']
for life in lifes:
    for vel in vels:
        new_file_stat = file[(lifetime == life)&(velocity == vel)&(sep == 100)&(cof==cof_val)&(clife==clife_val)][['face', 'loopmean']]
        #new_file_filtered = new_file_stat.drop_duplicates(keep = 'first')
        new_file_filtered = new_file_stat.sort_values('face')
        new_face = new_file_filtered['face']
        frip_score = new_file_filtered['loopmean']

plt.legend()
plt.ylabel('Loop sizes',fontsize = 15)
plt.xlabel(r'occupancy', fontsize = 15)
plt.savefig('../output/figures/loop_sizes_for_occup_sims.pdf',bbox_inches='tight')
plt.show()


# %% [markdown]
### comparison loop size and frip

# %% [code]
lifes, vels = [500] , [1]

plt.figure(figsize=(7, 5))
host = host_subplot(111)
### data for frip
file_frip = pd.read_csv('../output/scores/simulation/scores/fripscore_sep_100.csv')
file_frip = file_frip[file_frip[' clife'] != 500000]
file_frip[' occupancy']=file_frip[' clife']/(file_frip[' cof']+file_frip[' clife'])
file_frip[' occupancy'] = file_frip[' occupancy'].round(2)
lifetime = file_frip['lifetime']
velocity = file_frip[' velocity']
clife = file_frip[' clife']
cof = file_frip[' cof']
occupancy = file_frip[' occupancy']
max_frip = np.max(file_frip[' fripscore'])
list_occup = [ 0.91, 0.75,  0.5, ]

i=1

for life in lifes:
    for vel in vels:
        for occup in list_occup:
            if (life==1500 and vel==3): continue
            new_file = file_frip[(lifetime == life)&(velocity == vel)&(occupancy==occup)][[' clife',' cof', ' fripscore']]
            new_file_filtered = new_file.drop_duplicates(keep = 'first')
            new_file_filtered = new_file_filtered.sort_values(' clife')
            new_clife = new_file_filtered[' clife']
            frip_score = new_file_filtered[' fripscore']
            frip_plot=host.plot(new_clife[1:]*TIME_CONV_COEF, frip_score[1:], linestyle='--',color=colors[i],label=r'occupancy=%s'%(occup))
            i+=1
### data for loop size
file_loop = pd.read_csv('../output/scores/simulation/scores/new_loop_sizes_averaged_sep_100.csv')
file_loop = file_loop[file_loop['clife']<500000]
file_loop['occupancy']=file_loop['clife']/(file_loop['clife']+file_loop['cof'])
file_loop['occupancy'] = file_loop['occupancy'].round(2)
file_loop['loopmean']=file_loop['loopmean']*0.25
lifetime = file_loop['life']
velocity = file_loop['vel']
clife = file_loop['clife']
cof = file_loop['cof']
occupancy = file_loop['occupancy']
i=1
max_loop = np.max(file_loop['loopmean'])
par = host.twinx()
for life in lifes:
    for vel in vels:
        for occup in list_occup:
            if (life==1500 and vel==3): continue
            new_file = file_loop[(lifetime == life)&(velocity == vel)&(occupancy==occup)][['clife','cof', 'loopmean']]
            new_file_filtered = new_file.drop_duplicates(keep = 'first')
            new_file_filtered = new_file_filtered.sort_values('clife')
            new_clife = new_file_filtered['clife']
            loop_score = new_file_filtered['loopmean']
            loop_plot=par.plot(new_clife[1:]*TIME_CONV_COEF, loop_score[1:], linestyle='-',color=colors[i])
            i+=1


par.set_ylabel("Loop size [kb]", fontsize = 18)
plt.title(r'$\tau_E$, = %s sec, v=1'%(life*TIME_CONV_COEF),fontsize=14.5)
plt.xscale('log')
plt.xticks(fontsize=11.5)
plt.yticks(fontsize=11.5)
host.legend(labelcolor="linecolor")
plt.ylabel('FRiP',fontsize = 18)
plt.xlabel(r'$\tau_b$, sec', fontsize = 18)
plt.tight_layout()
plt.savefig('../output/figures/frip_and_loopsize.pdf',transparent=True)

plt.show()
        
