# Supplementary material for: Dynamic barriers modulate cohesin positioning and genome folding at fixed occupancy
Source: Genome Res. 2025 Aug;35(8):1745–57. doi: 10.1101/gr.280108.124 (PMC12315716; doi:10.1101/gr.280108.124)
Supplement: Supplement 2 [file supplemental_code.zip › analysis/insulation_score_simulation.ipynb]

# %% [code]
import numpy as np
import matplotlib.pyplot as plt
import pandas as pd
import glob
import ast
import matplotlib.cm as cm
import matplotlib.colors as mcolors
import dynamic_extrusion_boundaries.util_visual as utvis
import cooler
import chromoscores.maputils as chrmap
import chromoscores.snipping as chrsnip
import chromoscores.scorefunctions as chrscores
import seaborn as sns

# %% [markdown]
### Loading simulated data

# %% [code]
path_dict = {}

directory = '../output/contact_maps/'

for name  in glob.glob(directory+'face_*'):
    path_dict[name.split('_maps/')[1][:].split('.mcool')[0]]= name
path_dict = dict(sorted(path_dict.items()))

# %% [code]
exp_scores = pd.read_csv('../output/scores/experiments/experimental_data_table.csv')

# experimental values
Bonev_val_wt = exp_scores.query('measurement=="Isolation" and paper=="Bonev_2017" and condition=="WT"')['value']
Liu_val_wt = exp_scores.query('measurement=="Isolation" and paper=="Liu_2020" and condition=="WT"')['value']
Liu_val_wapl = exp_scores.query('measurement=="Isolation" and paper=="Liu_2020" and condition=="Wapl_6h"')['value']

# %% [code]
### converting from lattice based 
TIME_CONV_COEF = 21.875 * 60 / 500 #to convert from lattice based to seconds
LATTICE_CONV_COEF = 0.25 #each lattice site is 0.25 kb

# %% [markdown]
### investigating iso score

# %% [code]
delta_val = 1
diag_offset_val = 5
max_distance_val = 20


#List of the position of boundary elements on the main diagonal. 
ctcfrightlist = [314, 579, 1195, 3717, 3772, 3921, 4451, 5193, 5723, 6302, 6574, 6779, 7000, 9232, 9310, 9861]
ctcfleftlist = [495, 865, 1404, 2164, 3143, 3615, 3971, 4069, 4480, 4938, 5300, 5587, 6401, 7725, 8764, 9619]
lst = np.sort((ctcfrightlist + ctcfleftlist))
lst = [int(lst[i]/(10*4) ) for i in range(len(lst))] # the 4 multiplier is for adjusting ctcf positions in 10 kb resolution
lst = np.array(lst)

### list of boundary elements on all replications
rep = 3 
mon = 1000//4
site = 10
lst_t = []
for i in range(rep):
    lst_t += list(np.array(lst)+i*mon)
lst_t = np.array(lst_t)

for name in list(path_dict.keys())[:1]:
    params = [ast.literal_eval(i) for i in name.split('_')[1::2]]
    face, back,clife, cof, life, slife, birth, pause, sep, site, mon, rep, step, vel = params
    cool_uri = (directory + '%s.mcool'%name)
    region = 'chr_sim:0-7500000' #region = 'chr_sim:0-7500000'
    cname = (cooler.Cooler(cool_uri+'.10000.cool').matrix(balance=False).fetch(region))
    mat=cname
    mrcn = mat
    mrc = mrcn.astype(float)
    mat = np.log10(mrc)
    mrc_exp=chrmap.get_observed_over_expected(mrc)
    pile=chrmap.get_diagonal_pileup(mrc_exp, lst_t[5:91],60)   #A function to pile up snippets around investigated features (here boundary elements)
    a,b,pile_c=chrscores._get_isolation_areas(pile,delta=delta_val,
                                              diag_offset=diag_offset_val,
                                              max_distance=max_distance_val,
                                              snippet_shapes='triangle')
    clr = cooler.Cooler(cool_uri+'.10000.cool')
    pseudocount = 0
    score = chrscores.isolation_score(pile,
                                    delta=delta_val,
                                    diag_offset=diag_offset_val,
                                    max_dist=max_distance_val,
                                    snippet_shapes='triangle',
                                    pseudo_count=pseudocount)
    for i in range(1):
        plt.matshow(np.log10(pile_c-(a+b)),vmin=0.9995,vmax=2.71,cmap='coolwarm')
    plt.show()

# %% [markdown]
### Analysis

# %% [code]
file = pd.read_csv('../output/scores/simulation/scores/isoscore_for_dynamic_random_pause_mod_1_5_30_traiangles_coolres10_s_points.csv')
file ['occupancy']=(file['clife']/(file['clife']+file['cof'])).round(2)

# %% [code]
unique_life = np.unique(file['life'])
unique_vel = np.unique(file['velocity'])
unique_clife = np.unique(file['clife'])
unique_cof = np.unique(file['cof'])
unique_occup = np.unique(file['occupancy'])

# %% [code]
list_life, list_vel = [500], [1]

occupancy_range = [0.5, 0.6, 0.7, 0.8, 0.9]

for life in list(list_life):
    for vel in list(list_vel):
        new_file_filtered_unique = file.query('life==@life and velocity==@vel and occupancy in @occupancy_range')[['clife', 'occupancy', 'isoscore']]
        
        # Group by 'clife' and 'occupancy_bin', and calculate the mean of 'isoscore'
        dtaframe_grouped = new_file_filtered_unique.groupby(['clife', 'occupancy'], as_index=False).mean()
        dtaframe_grouped['clife'] = (dtaframe_grouped['clife'] * TIME_CONV_COEF).round()
        dtaframe_grouped = dtaframe_grouped.drop_duplicates(keep='first')
        dtaframe_grouped = dtaframe_grouped[dtaframe_grouped['clife'] > 30]
        dtaframe_grouped = dtaframe_grouped[dtaframe_grouped['clife'] <= 3000]
        heatmap_data = dtaframe_grouped.pivot('clife', 'occupancy', 'isoscore')
        
        plt.figure(figsize=(8, 6))
        im = sns.heatmap(heatmap_data, annot=True, cmap='viridis', fmt=".2f", vmin=0.96, vmax=1.251,
                         cbar_kws={'label': 'Frip score'})
        sns.set(font_scale=0.951)
        cbar = im.collections[0].colorbar
        cbar.ax.tick_params(labelsize=11.95)
        cbar.set_label('Insulation score', fontsize=15)

        Bonev = utvis.make_equipotential_lines(heatmap_data,Bonev_val_wt, label = 'Bonev et al., 2017',
                                              color='cyan', linestyles='dashed')
        Liu = utvis.make_equipotential_lines(heatmap_data,Liu_val_wt,label='Liu et al., 2021',
                                             color='teal', linestyles='dashed')


        # Format tick labels
        im.set_xticklabels([int(float(t.get_text())) if float(t.get_text()).is_integer() else t.get_text() for t in im.get_xticklabels()])
        im.set_yticklabels([int(float(t.get_text())) if float(t.get_text()).is_integer() else t.get_text() for t in im.get_yticklabels()])

        plt.xlabel('occupancy', fontsize=16.5)
        plt.xticks(fontsize=11.95, rotation=0)
        plt.ylabel(r'$\tau_b$, sec', fontsize=16.5)
        plt.yticks(fontsize=11.95, rotation=0)
        # Add legend
        plt.legend(handles=[Bonev, Liu], loc=(1.195, 0.81), fontsize=11.5)
        plt.gca().invert_yaxis()
        plt.savefig('../output/figures/isosweep_for_occupancy_%s_%s.pdf'%(life, vel), transparent = True, bbox_inches = 'tight')
        plt.show()


# %% [markdown]
### tau vs tau'

# %% [code]
file = pd.read_csv('../output/scores/simulation/scores/isoscore_for_dynamic_random_pause_mod_1_5_30_traiangles_coolres10_tau_vs_taup.csv')

# %% [code]
unique_life, unique_vel = [500.0, 1500.0], [1]

for life in list(unique_life):
    for vel in list(unique_vel):
        new_file = file.query('life==@life and velocity==@vel')[['clife','cof','isoscore']]
        new_file = new_file[new_file['cof']>0.15]
        new_file['clife']= np.round(TIME_CONV_COEF* new_file['clife'])
        new_file['cof']= np.round(TIME_CONV_COEF*new_file['cof'])
        heatmap_data = new_file.pivot('clife', 'cof', 'isoscore')
        
        # Create the heatmap using seaborn
        plt.figure(figsize=(8, 6))
        im = sns.heatmap(heatmap_data, annot=True, cmap='viridis', vmax=1.35, vmin =0.8, fmt='.3g',cbar_kws={'label': 'Isolation score'} )
        sns.set(font_scale=0.951)
        cbar = im.collections[0].colorbar
        cbar.ax.tick_params(labelsize=11.5)
        cbar.set_label('Isolation score', fontsize=15.15)

        # Customize labels and title
        im.set_xticklabels(['{:.1f}'.format(float(t.get_text())) for t in im.get_xticklabels()])
        plt.xlabel(r'$\tau_u$ [sec]', fontsize = 18)
        plt.ylabel(r'$\tau_b$ [sec]', fontsize =18)
        plt.title('lifetime =%s sec, velocity= %s'%((np.round(life*TIME_CONV_COEF)), vel), fontsize = 11.95)
        plt.gca().invert_yaxis()
        im.set_xticklabels([int(float(t.get_text())) if float(t.get_text()).is_integer() else t.get_text() for t in im.get_xticklabels()])
        im.set_yticklabels([int(float(t.get_text())) if float(t.get_text()).is_integer() else t.get_text() for t in im.get_yticklabels()])
        plt.xticks(fontsize=11.95)
        plt.yticks(fontsize=11.95)
        plt.savefig('../output/figures/isolation_for_%s_%s_coolres10.pdf'%(life, vel), transparent = True, bbox_inches = 'tight')
        plt.show()

# %% [code]
unique_life, unique_vel = [500.0], [1]
for life in list(unique_life):
    for vel in list(unique_vel):
        new_file = file.query('life==@life and velocity==@vel')[['clife','cof','isoscore']]
        new_file = new_file[new_file['cof']>0.15]
        new_file['clife']= np.round(TIME_CONV_COEF* new_file['clife'])
        new_file['cof']= np.round(TIME_CONV_COEF*new_file['cof'])
        heatmap_data = new_file.pivot('clife', 'cof', 'isoscore')
        
        # Create the heatmap using seaborn
        plt.figure(figsize=(8, 6))
        im = sns.heatmap(heatmap_data, annot=True, cmap='viridis', vmax=1.35, vmin =0.8, fmt='.3g',cbar_kws={'label': 'Isolation score'} )
        sns.set(font_scale=0.951)
        cbar = im.collections[0].colorbar
        cbar.ax.tick_params(labelsize=11.5)
        cbar.set_label('Isolation score', fontsize=15.15)

        Bonev = utvis.make_equipotential_lines(heatmap_data,Bonev_val_wt, label = 'Bonev et al., 2017',
                                             num_line_x = 8, num_line_y = 9, color='cyan', linestyles='dashed')
        Liu = utvis.make_equipotential_lines(heatmap_data,Liu_val_wt,label='Liu et al., 2020',
                                             num_line_x = 8, num_line_y = 9, color='tomato', linestyles='dashed')

        # Customize labels and title
        im.set_xticklabels(['{:.1f}'.format(float(t.get_text())) for t in im.get_xticklabels()])
        plt.xlabel(r'$\tau_u$ [sec]', fontsize = 18)
        plt.ylabel(r'$\tau_b$ [sec]', fontsize =18)
        plt.title('lifetime =%s sec, velocity= %s'%((np.round(life*TIME_CONV_COEF)), vel), fontsize = 11.95)
        plt.gca().invert_yaxis()
        im.set_xticklabels([int(float(t.get_text())) if float(t.get_text()).is_integer() else t.get_text() for t in im.get_xticklabels()])
        im.set_yticklabels([int(float(t.get_text())) if float(t.get_text()).is_integer() else t.get_text() for t in im.get_yticklabels()])
        plt.xticks(fontsize=11.95)
        plt.yticks(fontsize=11.95)
        # Add legend
        plt.legend(handles=[Bonev, Liu], loc='upper center', bbox_to_anchor=(0.5, -0.0986), fontsize=10.95, ncol = 2)
        plt.savefig('../output/figures/isolation_for_%s_%s_coolres10_estimate_exp.pdf'%(life, vel), transparent = True, bbox_inches = 'tight')
        plt.show()


# %% [markdown]
### iso wt vs iso wapl

# %% [code]
iso = pd.read_csv('../output/scores/simulation/scores/isoscore_for_dynamic_random_pause_mod_1_5_30_traiangles_coolres10_s_points.csv')


# %% [code]
iso['occup']= (iso['clife']/(iso['clife']+iso['cof'])).round(2)

# %% [code]
iso_wt, iso_wapl  = iso[iso['life']==500], iso[iso['life']==1500]

# %% [code]
common_columns = [ 'velocity', 'clife', 'cof', 'occup']

# Merge the datasets on the common columns
iso_wt_70 = iso_wt[iso_wt['occup']==0.70]
iso_wapl_70 = iso_wapl[iso_wapl['occup']==0.70]
merged_df = pd.merge(iso_wt_70, iso_wapl_70, on=common_columns, how='inner')
merged_df ['clife'] = (merged_df['clife']*TIME_CONV_COEF).round()
merged_df

# %% [code]
sns.reset_defaults()

# sort the DataFrame based on 'clife'
merged_df = merged_df.sort_values(by=['clife'])

# Number of unique points (colors) you want
num_colors = len(merged_df['clife'].unique())
cmap = plt.cm.get_cmap('cividis_r', num_colors)
norm = mcolors.BoundaryNorm(boundaries=np.arange(-0.5, num_colors), ncolors=num_colors)

clife_indices = merged_df['clife'].rank(method='dense').astype(int) - 1

# Create a scatter plot using discrete colors
sc = plt.scatter(
    merged_df['isoscore_x'], 
    merged_df['isoscore_y'],
    s = 150, 
    c = clife_indices,  # Use mapped indices for coloring
    cmap = cmap,
    norm = norm  # Use the defined norm for correct color mapping
)

# Add a plot line
plt.plot([1, 1.25], [1, 1.25], '--k')
plt.xlabel('Insulation score, reference', fontsize=15)
plt.ylabel('Insulation score, 3x lifetime', fontsize=15)
cbar = plt.colorbar(sc, ticks=np.arange(num_colors))
cbar.set_label(r'$\tau_b$, seconds', fontsize=15)
cbar.ax.set_yticklabels([f'{clife:.2f}' for clife in sorted(merged_df['clife'].unique())])
cbar.ax.set_yticklabels([f'{int(clife)}' for clife in sorted(merged_df['clife'].unique())])
plt.xticks(fontsize=11.95)
plt.yticks(fontsize=11.95)
plt.savefig('../output/figures/isowt_vs_isowapl.pdf', transparent=True, dpi=500)
plt.show()


# %% [code]
iso = pd.read_csv('../output/scores/simulation/scores/isoscore_for_dynamic_random_pause_mod_1_5_30_traiangles_coolres10_s_points.csv')
iso['occup']= (iso['clife']/(iso['clife']+iso['cof'])).round(2)
iso_wt, iso_wapl  = iso[iso['life']==500], iso[iso['life']==1500]
iso_wt
common_columns = [ 'velocity', 'clife', 'cof', 'occup']

# Merge the datasets on the common columns
iso_wt_70 = iso_wt[iso_wt['occup']==0.70]
iso_wapl_70 = iso_wapl[iso_wapl['occup']==0.70]

merged_df = pd.merge(iso_wt_70, iso_wapl_70, on=common_columns, how='inner')

merged_df ['clife'] = (merged_df['clife'])
merged_df
clife_list = [22.86, 342.86, 571.43, 11428.57]

merged_df_sort = merged_df[merged_df['clife'].isin(clife_list)]
merged_df_sort = merged_df_sort.sort_values('clife')
merged_df_sort

# %% [code]
# Define tau_e for comparison
tau_e = 500

# Add a new column for labels based on conditions
def get_label(clife, tau_e):
    if clife < 0.1 * tau_e:
        return r'$\tau_b \ll \tau_e$'
    elif 0.1 * tau_e < clife < tau_e:
        return r'$\tau_b < \tau_e$'
    elif clife > 1.5 * tau_e:
        return r'$\tau_b \gg \tau_e$'
    else:
        return r'$\tau_b \sim \tau_e$'

merged_df_sort['label'] = merged_df_sort['clife'].apply(lambda x: get_label(x, tau_e))

fig, ax = plt.subplots(figsize=(8.5, 5.5))
bar_width = 0.35
exp_index = 0  # Positioning them at the beginning of the plot
bars3 = ax.bar(exp_index, Liu_val_wt, bar_width, color = 'b')
bars4 = ax.bar(exp_index + bar_width, Liu_val_wapl, bar_width, color = 'orange')

# Create positions for bars and plot for merged_df_sort
index = np.arange(1, len(merged_df_sort) + 1)  # Start from 1 for the subsequent data
bars1 = ax.bar(index, merged_df_sort['isoscore_x'], bar_width, label='reference', color='b', alpha = 0.75)
bars2 = ax.bar(index + bar_width, merged_df_sort['isoscore_y'], bar_width, label='3x lifetime', color='orange', alpha = 0.75)

# Set labels and title
ax.set_ylabel('Insulation score', fontsize=15)
ax.set_xticks(np.append(exp_index + bar_width / 2, index + bar_width / 2))
ax.set_xticklabels(['Experiment'] + list(merged_df_sort['label']), fontsize = 15)
ax.set_ylim(0.95, 1.3)
ax.tick_params(axis='y', labelsize=12) 

# Add a legend
ax.legend(fontsize = 11.95)
plt.savefig('../output/figures/bar_for_isolation.pdf', transparent = True)
plt.show()
