# Supplementary material for: Dynamic barriers modulate cohesin positioning and genome folding at fixed occupancy
Source: Genome Res. 2025 Aug;35(8):1745–57. doi: 10.1101/gr.280108.124 (PMC12315716; doi:10.1101/gr.280108.124)
Supplement: Supplement 2 [file supplemental_code.zip › analysis/peakscore_from_experiments.ipynb]

# %% [code]
import matplotlib.pyplot as plt
%matplotlib inline
plt.rcParams['figure.dpi'] = 96
import numpy as np
import pandas as pd
import seaborn as sns

# import libraries for biological data analysis
from coolpuppy import coolpup
from coolpuppy.lib import numutils
from coolpuppy.lib.puputils import divide_pups
from coolpuppy import plotpup
import cooler
import bioframe
import cooltools
from cooltools import expected_cis, expected_trans
from cooltools.lib import plotting


import warnings
warnings.filterwarnings('ignore')


# %% [markdown]
### CTCF peaks from chip-seq

# %% [code]
ctcf = bioframe.read_table('/project/fudenber_735/yxiao977/frip_sm_data/ChIP_fastqs_maps/Justice_2020_mm10/SRR10099910/SRR10099910.q30.mm10.sort_peaks.narrowPeak', schema='bed')
ctcf['mid']=(ctcf.end+ctcf.start)/2

# %% [markdown]
### ctcf from JASPAR data

# %% [code]
direct='/project/fudenber_735/motifs/mm10/jaspar/MA0139.1.tsv.gz'
motif=bioframe.read_table(direct)
motif.head()
motif=motif.rename(columns={0: 'chrom', 1: 'start',2:'end',3:'name',4:'score',5:'pval',6:'strand'})

# %% [markdown]
### overlap

# %% [code]
peaks_motifs = bioframe.overlap(ctcf,motif,how='inner')
peaks_motifs = peaks_motifs[(peaks_motifs['chrom']!= 'chrX')&(peaks_motifs['chrom']!= 'chrY')]

# %% [code]
peaks_motifs=peaks_motifs.rename(columns={'strand':'strand_','strand_':'strand'})
peaks_motifs=peaks_motifs[['chrom','start','end','name','score','mid', 'strand']]

# %% [markdown]
### binning the sites

# %% [code]
peaks_motifs_cluster = bioframe.cluster(peaks_motifs, min_dist=10000)#

# %% [code]
# Group by 'chuster_start' and 'cluster_end' and get the index of rows with the max 'score' within each group
idx = peaks_motifs_cluster.groupby(['cluster_start', 'cluster_end'])['score'].idxmax()

# Filter the dataframe to keep only the rows with the max 'score' in each group
peaks_motifs_bin_s = peaks_motifs_cluster.loc[idx].reset_index(drop=True)

peaks_motifs_bin_s


# %% [markdown]
### loading Hi-C data, Bonev 2017

# %% [code]
# high-resolution reprocessed publically-available data from Bonev et al. 2017
res = 10_000
bonev_file = '/project/fudenber_735/GEO/bonev_2017_GSE96107/distiller-0.3.1_mm10/results/coolers/HiC_ES.mm10.mapq_30.1000.mcool'
bonev_cooler = cooler.Cooler(bonev_file+'::resolutions/'+str(res))
view_df_bonev = cooltools.lib.make_cooler_view(bonev_cooler)[:19]

# %% [markdown]
### loading data, Liu_deWit

# %% [code]
# data from Liu& deWit et al. 
prefix_dir_liu = '/project/fudenber_735/GEO/liu_deWit_GSE181848/'
cooler_prefix_liu = prefix_dir_liu
sample_dict_liu ={
    'Wapl-0h':'GSM5512837_HiC.01_WAPL_0h.mcool',
    'Wapl-6h':'GSM5512838_HiC.02_WAPL_6h.mcool'
}
sample='Wapl-6h'
mcool_path_liu =  cooler_prefix_liu + sample_dict_liu[sample]
liu_cooler = cooler.Cooler(mcool_path_liu+'::resolutions/'+str(res))
view_df_liu = cooltools.lib.make_cooler_view(liu_cooler)[:19]

# %% [code]
# data from Liu 2021
prefix_dir_liu_new = '/project/fudenber_735/GEO/liu_deWit_2021_GSE135180/distiller-mm10/results/coolers_library/'
cooler_prefix_liu_new = prefix_dir_liu_new
sample_dict_liu_new ={
    'Wapl-0h_new':'liu_wapl0h.mm10.mapq_30.1000.mcool',
    'Wapl-24h_new':'liu_wapl24h.mm10.mapq_30.1000.mcool'
}
sample='Wapl-24h_new'
mcool_path_liu_new =  cooler_prefix_liu_new + sample_dict_liu_new[sample]
liu_new_cooler = cooler.Cooler(mcool_path_liu_new+'::resolutions/'+str(res))
view_df_liu_new = cooltools.lib.make_cooler_view(liu_new_cooler)[:19]

# %% [markdown]
### piling up, analysis

# %% [code]
from chromoscores.snipping import tad_snippet_sectors
from chromoscores.snipping import peak_snipping
from chromoscores.scorefunctions import peak_score

# %% [code]
# Bonev et al 2017

# %% [code]
# simulation consistent bins
view_df = view_df_bonev[:1] # all chromosomes shown in paper, limited to first chromosome here for speed
beginning = 100_000
mindist = 90_000
flank = 50_000
maxdist = 10_000_000
min_diag = 2
band_edges = np.append([ beginning, 110_000], (100_000 + 15_000 * 1.3 ** np.arange(1,34)))
band_edge_list = list(band_edges[:])

# %% [code]
sites = peaks_motifs_bin_s

sample_dict = ['WT']
for sample in sample_dict:
    f = open('../output/scores/experiments/dots_vs_distance_peaks_motifs_%s_Bonev_bin_s.csv'%sample,'w')
    f.write('orientation,dist,peak_score\n')
    clr =  bonev_cooler
    pup = coolpup.pileup(clr, 
                         sites, 
                         features_format='bed', view_df = view_df,
                         flip_negative_strand = True,
                         by_distance = np.array(band_edges),
                         by_strand = True, mindist = mindist, maxdist = maxdist,
                        flank = flank, min_diag = min_diag,
                        nproc = 19
                        )
    for i in range(len(pup['data'])):
        pseudocount = np.mean(np.isfinite(pup['data'][i]))/1000
        score = peak_score(pup['data'][i],3,4,pseudocount)
        if pup['separation'][i] == 'all':
            continue
        
        dist = np.mean(pup['distance_band'][i])
        orientation = pup['orientation'][i]
        f.write('%s,%s,%s\n'%(orientation,dist,score))
    fg = plotpup.plot(pup,  rows = 'orientation',cols = 'separation',
                  row_order = ['-+', '--', '++', '+-'],score = False, 
                  cmap = 'fall', 
                  scale = 'log', sym = False,
                  height = 3)
    
    plt.show()
    f.close()

# %% [markdown]
# Liu et al 

# %% [code]
sites=peaks_motifs_bin_s.copy()

sample_dict_liu ={
    'Wapl-0h':'GSM5512837_HiC.01_WAPL_0h.mcool',
    'Wapl-6h':'GSM5512838_HiC.02_WAPL_6h.mcool'
}

mindist = 100_000
for sample in sample_dict_liu:
    f=open('dots_vs_distance_peaks_motifs_%s_Liu_bin_s_pseudo1000.csv'%sample,'w')
    f.write('orientation,dist,n,peak_score\n')
    mcool_path_liu =  cooler_prefix_liu + sample_dict_liu[sample]
    liu_cooler = cooler.Cooler(mcool_path_liu+'::resolutions/'+str(res))
    view_df_liu = cooltools.lib.make_cooler_view(liu_cooler)[:19]
    clr =  liu_cooler
    pup = coolpup.pileup(clr, 
                         sites, 
                         features_format='bed', view_df=view_df_liu[:19],
                         flip_negative_strand=True,
                         by_distance=np.array(band_edges),
                         by_strand=True, mindist=mindist, maxdist=maxdist,
                        flank=flank, min_diag=mindiag,
                        nproc=19
                        )
    for i in range(len(pup['data'])):
        pseudocount = np.mean(np.isfinite(pup['data'][i]))/1000
        score=peak_score(pup['data'][i],3,4,pseudocount)
        if pup['separation'][i]=='all':
            continue
        
        dist=np.mean(pup['distance_band'][i])
        orientation=pup['orientation'][i]
        n = pup['n'][i]
        f.write('%s,%s,%s,%s\n'%(orientation,dist,n,score))
    fg = plotpup.plot(pup,  rows='orientation',cols='separation',
                  row_order=['-+', '--', '++', '+-'],score=False, 
                  cmap='fall', 
                  scale='log', sym=False,
                  height=3)
    
    plt.show()
    f.close()

# %% [markdown]
### Liu et al 2021

# %% [code]
sites=peaks_motifs_bin.copy()


for sample in sample_dict_liu_new:
    f=open('dots_vs_distance_peaks_motifs_%s_Liu_new_bin.csv'%sample,'w')
    f.write('orientation,dist,peak_score\n')
    mcool_path_liu_new =  cooler_prefix_liu_new + sample_dict_liu_new[sample]
    liu_cooler_new = cooler.Cooler(mcool_path_liu_new+'::resolutions/'+str(res))
    view_df_liu_new = cooltools.lib.make_cooler_view(liu_cooler_new)[:19]
    clr =  liu_cooler_new
    pup = coolpup.pileup(clr, 
                         sites, 
                         features_format='bed', view_df=view_df_liu_new[:19],
                         flip_negative_strand=True,
                         by_distance=np.array(band_edges),
                         by_strand=True, mindist=mindist, maxdist=10_000_000,
                        flank=50_000, min_diag=2,
                        nproc=19
                        )
    for i in range(len(pup['data'])):
        pseudocount = np.mean(np.isfinite(pup['data'][i]))/1000
        score=peak_score(pup['data'][i],3,4,pseudocount)
        if pup['separation'][i]=='all':
            continue
            
        dist=np.mean(pup['distance_band'][i])
        orientation=pup['orientation'][i]
        f.write('%s,%s,%s\n'%(orientation,dist,score))
    fg = plotpup.plot(pup,  rows='orientation',cols='separation',
                  row_order=['-+', '--', '++', '+-'],score=False, 
                  cmap='fall', 
                  scale='log', sym=False,
                  height=3)
    
    plt.show()
    f.close()

# %% [markdown]
### peak score vs distance

# %% [code]
from scipy.ndimage import gaussian_filter1d
def smooth(x, sigma = 1.95):
        return gaussian_filter1d(x, sigma)

# %% [code]
# Bonev et al

# %% [code]
fig, axs = plt.subplots(1, 1, figsize=(6.35, 4.5))  # 3 rows, 1 column

new_sample_dict =['WT']

for name in new_sample_dict[:15]:
    data = pd.read_csv('../output/scores/experiments/experimental_peak_score/dots_vs_distance_peaks_motifs_WT_Bonev_bin_s_Justice.csv')
    data=data[data['dist']<=7500000]
    dist_conv=data[data['orientation']=='+-']['dist']
    score_conv=data[data['orientation']=='+-']['peak_score']
    score_ave=data.groupby('dist')['peak_score'].mean()
    pixel_start=1
    axs.plot(np.log10(dist_conv)[pixel_start:],smooth(score_ave)[pixel_start:],label='%s'%name)
    print(name,np.mean(list(score_ave)[1:]))
    n_tot = data['n'].sum()
    data ['score_mult_n'] = (data['peak_score']*data['n'])
    data_mean_weight = (data['score_mult_n'].sum())/n_tot
    data_conv_wes = data[data['orientation']=='+-']
    n_conv_tot = data_conv_wes['n'].sum()
    data_mean_weight_conv = (data_conv_wes['score_mult_n']).sum()/n_conv_tot

    print('weight average mean is %s'%data_mean_weight)
    print('weight average mean for convergent is %s'%data_mean_weight_conv)
axs.grid(True)
axs.set_xlabel('Distance [log10]', fontsize = 16)
axs.legend(fontsize=11)
axs.set_ylabel('peak score',fontsize = 16)
axs.tick_params(labelsize=11)
axs.tick_params(labelsize=11)
plt.show()


# %% [code]
# Liu et al

# %% [code]
fig, axs = plt.subplots(1, 4, figsize=(19, 3))  # 3 rows, 1 column

new_sample_dict =['Wapl-6h_Liu','Wapl-0h_Liu']#,'WT_Bonev', 'Wapl-0h_new_Liu_','Wapl-24h_new_Liu_']

for name in new_sample_dict[:15]:
    data=pd.read_csv('../output/scores/experiments/experimental_peak_score/dots_vs_distance_peaks_motifs_%s_quartile.csv'%name)
    data = data[data['dist']<=7500000]
    dist=data[data['orientation']=='+-']['dist']
    score_conv=data[data['orientation']=='+-']['peak_score']
    score_dive=data[data['orientation']=='-+']['peak_score']
    score_tandemp=data[data['orientation']=='++']['peak_score']
    score_tandemn=data[data['orientation']=='--']['peak_score']
    score_ave=data.groupby('dist')['peak_score'].mean()

    pixel_start = 1
    axs[1].plot(np.log10(dist)[pixel_start:],smooth(score_conv)[pixel_start:],label='%s'%name)
    axs[0].plot(np.log10(dist)[pixel_start:],smooth(score_ave)[pixel_start:],label='%s'%name)
    axs[2].plot(np.log10(dist)[pixel_start:],smooth(score_dive)[pixel_start:],label='%s'%name)
    axs[3].plot(np.log10(dist)[pixel_start:], smooth(score_tandemp)[pixel_start:], label='%s'%name)
plt.xlabel('off-diagonal distance [mb]',fontsize = 11.5)
axs[1].set_title('convergent', fontsize = 11.5)
axs[2].set_title('divergent', fontsize = 11.5)
axs[3].set_title('tandem', fontsize = 11.5)
axs[0].set_title('all orientations', fontsize = 11.5)
for ax in axs:
    ax.grid(True)
    ax.set_xlabel('Distance [log10]', fontsize = 11.5)
axs[3].legend( bbox_to_anchor=(1.0005, 0.87),loc='right')
axs[0].set_ylabel('peak score',fontsize = 11.5)

plt.tight_layout(rect=[10, 10.3, 10.15, 10.95])
plt.show()

# %% [code]
fig, axs = plt.subplots(1, 4, figsize=(19, 3))  # 3 rows, 1 column

new_sample_dict =['Wapl-6h_Liu','Wapl-0h_Liu']#,'WT_Bonev', 'Wapl-0h_new_Liu_','Wapl-24h_new_Liu_']


for name in new_sample_dict[:15]:
    data = pd.read_csv('../output/scores/experiments/experimental_peak_score/dots_vs_distance_peaks_motifs_%s_bin_s_Justice.csv'%name)
    data = data[data['dist']<=7500000]
    dist = data[data['orientation']=='+-']['dist']
    score_conv=data[data['orientation']=='+-']['peak_score']
    score_dive=data[data['orientation']=='-+']['peak_score']
    score_tandemp=data[data['orientation']=='++']['peak_score']
    score_tandemn=data[data['orientation']=='--']['peak_score']
    score_ave=data.groupby('dist')['peak_score'].mean()

    pixel_start = 1
    axs[1].plot(np.log10(dist)[pixel_start:],smooth(score_conv)[pixel_start:],label='%s'%name)
    axs[0].plot(np.log10(dist)[pixel_start:],smooth(score_ave)[pixel_start:],label='%s'%name)
    axs[2].plot(np.log10(dist)[pixel_start:],smooth(score_dive)[pixel_start:],label='%s'%name)
    axs[3].plot(np.log10(dist)[pixel_start:], smooth(score_tandemp)[pixel_start:], label='%s'%name)
#plt.ylabel('Peak score',fontsize = 11.5)
plt.xlabel('off-diagonal distance [mb]',fontsize = 11.5)
axs[1].set_title('convergent', fontsize = 11.5)
axs[2].set_title('divergent', fontsize = 11.5)
axs[3].set_title('tandem', fontsize = 11.5)
axs[0].set_title('all orientations', fontsize = 11.5)
for ax in axs:
    ax.grid(True)
    ax.set_xlabel('Distance [log10]', fontsize = 11.5)
    #ax.set_ylim(0.95,1.35)
axs[3].legend( bbox_to_anchor=(1.0005, 0.87),loc='right')
axs[0].set_ylabel('peak score',fontsize = 11.5)

plt.show()

# %% [code]
for name in new_sample_dict[:]:
    if name=='Wapl-6h_Liu':
        color='darkorange'
    else: 
        color='steelblue'
    data = pd.read_csv('../output/scores/experiments/experimental_peak_score/dots_vs_distance_peaks_motifs_%s_bin_s_Justice.csv'%name)
    data = data[data['dist']<=7500000]
    dist=data[data['orientation']=='+-']['dist']
    score_conv=data[data['orientation']=='+-']['peak_score']
    score_dive=data[data['orientation']=='-+']['peak_score']
    score_tandemp=data[data['orientation']=='++']['peak_score']
    score_tandemn=data[data['orientation']=='--']['peak_score']
    score_ave=data.groupby('dist')['peak_score'].mean()
    pixel_start =1
    plt.plot(np.log10(dist)[pixel_start:],smooth(score_ave)[pixel_start:],linewidth = 3, color=color,label='%s'%name)
plt.grid(True)
plt.xlim(5,6.97)
plt.xlabel('distance, log10 kb',fontsize=14.5)
plt.ylabel('peak score',fontsize = 14.5)
plt.ylabel('peak score',fontsize = 19.5)
plt.xlabel('distance, log10 bp', fontsize = 19.5)
plt.legend(loc=(0.591,0.781), fontsize = 15)
plt.xticks(fontsize=15)
plt.yticks(fontsize=15)
plt.savefig('../output/figures/observed_for_ctcf&motifs_from_papers_bin_all.pdf', bbox_inches = 'tight')
plt.show()

# %% [code]
for name in new_sample_dict[:]:
    if name=='Wapl-6h_Liu':
        color='darkorange'
    else: 
        color='steelblue'
    data = pd.read_csv('../output/scores/experiments/experimental_peak_score/dots_vs_distance_peaks_motifs_%s_bin_s_Justice.csv'%name)
    data = data[data['dist']<=7500000]
    dist=data[data['orientation']=='+-']['dist']
    score_conv=data[data['orientation']=='+-']['peak_score']
    score_dive=data[data['orientation']=='-+']['peak_score']
    score_tandemp=data[data['orientation']=='++']['peak_score']
    score_tandemn=data[data['orientation']=='--']['peak_score']
    score_ave=data.groupby('dist')['peak_score'].mean()
    pixel_start =1
    plt.plot(np.log10(dist)[pixel_start:],smooth(score_ave)[pixel_start:],linewidth = 3, color=color,label='%s'%name)
plt.grid(True)
plt.xlim(5,6.97)
plt.ylim(0.95,1.91)
plt.xlabel('distance, log10 kb',fontsize=14.5)
plt.ylabel('peak score',fontsize = 14.5)
plt.ylabel('peak score',fontsize = 19.5)
plt.xlabel('distance, log10 bp', fontsize = 19.5)
plt.legend(loc=(0.591,0.781), fontsize = 15)
plt.xticks(fontsize=15)
plt.yticks(fontsize=15)
plt.savefig('../output/figures/observed_for_ctcf&motifs_from_papers_bin_all_mag.pdf', bbox_inches = 'tight')
plt.show()

# %% [code]
for name in new_sample_dict[:]:
    if name=='Wapl-6h_Liu':
        color='darkorange'
    else: 
        color='steelblue'
    data = pd.read_csv('../output/scores/experiments/experimental_peak_score/dots_vs_distance_peaks_motifs_%s_bin_s_Justice.csv'%name)
    data = data[data['dist']<=7500000]
    dist=data[data['orientation']=='+-']['dist']
    score_conv=data[data['orientation']=='+-']['peak_score']
    score_dive=data[data['orientation']=='-+']['peak_score']
    score_tandemp=data[data['orientation']=='++']['peak_score']
    score_tandemn=data[data['orientation']=='--']['peak_score']
    score_ave=data.groupby('dist')['peak_score'].mean()
    pixel_start =1
    plt.plot(np.log10(dist)[pixel_start:],smooth(score_conv)[pixel_start:],linewidth = 3, color=color,label='%s'%name)
plt.grid(True)
plt.xlim(5,6.97)
plt.ylim(0.95,1.91)
plt.xlabel('distance, log10 kb',fontsize=14.5)
plt.ylabel('peak score',fontsize = 14.5)
plt.ylabel('peak score',fontsize = 19.5)
plt.xlabel('distance, log10 bp', fontsize = 19.5)
plt.legend(loc=(0.591,0.781), fontsize = 15)
plt.xticks(fontsize=15)
plt.yticks(fontsize=15)
plt.savefig('../output/observed_for_ctcf&motifs_from_papers_bin_sconv_mag.pdf', bbox_inches = 'tight')
plt.show()

# %% [code]
for name in new_sample_dict[:]:
    if name=='Wapl-6h_Liu':
        color='darkorange'
    else: 
        color='steelblue'
    data = pd.read_csv('../output/scores/experiments/experimental_peak_score/dots_vs_distance_peaks_motifs_%s_bin_s_Justice.csv'%name)
    data = data[data['dist']<=7500000]
    dist=data[data['orientation']=='+-']['dist']
    score_conv=data[data['orientation']=='+-']['peak_score']
    score_dive=data[data['orientation']=='-+']['peak_score']
    score_tandemp=data[data['orientation']=='++']['peak_score']
    score_tandemn=data[data['orientation']=='--']['peak_score']
    score_ave=data.groupby('dist')['peak_score'].mean()
    pixel_start =1
    plt.plot(np.log10(dist)[pixel_start:],smooth(score_conv)[pixel_start:],linewidth = 3, color=color,label='%s'%name)
plt.grid(True)
plt.xlim(5,6.97)
#plt.ylim(0.95,1.91)
plt.xlabel('distance, log10 kb',fontsize=14.5)
plt.ylabel('peak score',fontsize = 14.5)
plt.ylabel('peak score',fontsize = 19.5)
plt.xlabel('distance, log10 bp', fontsize = 19.5)
plt.legend(loc=(0.591,0.781), fontsize = 15)
plt.xticks(fontsize=15)
plt.yticks(fontsize=15)
plt.savefig('../output/observed_for_ctcf&motifs_from_papers_bin_sconv.pdf', bbox_inches = 'tight')
plt.show()

# %% [code]
fig, axs = plt.subplots(1, 1, figsize=(6.35, 4.5))  # 3 rows, 1 column

new_sample_dict =['Wapl-6h_Liu','Wapl-0h_Liu',]


for name in new_sample_dict[:15]:
    data = pd.read_csv('../output/scores/experiments/experimental_peak_score/dots_vs_distance_peaks_motifs_%s_bin_s_Justice.csv'%name)
    data=data[data['dist']<=7500000]
    dist=data[data['orientation']=='+-']['dist']
    score_conv=data[data['orientation']=='+-']['peak_score']
    score_dive=data[data['orientation']=='-+']['peak_score']
    score_tandemp=data[data['orientation']=='++']['peak_score']
    score_tandemn=data[data['orientation']=='--']['peak_score']
    score_ave=data.groupby('dist')['peak_score'].mean()
    
    pixel_start=1
    axs.plot(np.log10(dist)[pixel_start:],smooth(score_ave)[pixel_start:],label='%s'%name)
    print(name,np.mean(list(score_ave)[1:]))
    n_tot = data['n'].sum()
    data ['score_mult_n'] = (data['peak_score']*data['n'])
    data_mean_weight = (data['score_mult_n'].sum())/n_tot
    data_conv_wes = data[data['orientation']=='+-']
    n_conv_tot = data_conv_wes['n'].sum()
    data_mean_weight_conv = (data_conv_wes['score_mult_n']).sum()/n_conv_tot
    
    #data_mean_weight
    print('weight average mean is %s'%data_mean_weight)
    print('weight average mean for convergent is %s'%data_mean_weight_conv)

axs.grid(True)
axs.set_xlabel('Distance [log10]', fontsize = 16)
axs.legend(fontsize=11)
axs.set_ylabel('peak score',fontsize = 16)
axs.tick_params(labelsize=11)
axs.tick_params(labelsize=11)
plt.show()

# %% [code]
fig, axs = plt.subplots(1, 1, figsize=(6.35, 4.5))  # 3 rows, 1 column

new_sample_dict =['Wapl-6h_Liu','Wapl-0h_Liu',]


for name in new_sample_dict[:15]:
    data = pd.read_csv('../output/scores/experiments/experimental_peak_score/dots_vs_distance_peaks_motifs_%s_bin_s_Justice.csv'%name)
    data=data[data['dist']<=7500000]
    dist=data[data['orientation']=='+-']['dist']
    score_conv=data[data['orientation']=='+-']['peak_score']
    score_dive=data[data['orientation']=='-+']['peak_score']
    score_tandemp=data[data['orientation']=='++']['peak_score']
    score_tandemn=data[data['orientation']=='--']['peak_score']
    score_ave=data.groupby('dist')['peak_score'].mean()
    
    pixel_start=1
    axs.plot(np.log10(dist)[pixel_start:],smooth(score_ave)[pixel_start:],label='%s'%name)
    print(name,np.mean(list(score_ave)[1:]))
    n_tot = data['n'].sum()
    data ['score_mult_n'] = (data['peak_score']*data['n'])
    data_mean_weight = (data['score_mult_n'].sum())/n_tot
    data_conv_wes = data[data['orientation']=='+-']
    n_conv_tot = data_conv_wes['n'].sum()
    data_mean_weight_conv = (data_conv_wes['score_mult_n']).sum()/n_conv_tot
    
    #data_mean_weight
    print('weight average mean is %s'%data_mean_weight)
    print('weight average mean for convergent is %s'%data_mean_weight_conv)
axs.grid(True)
axs.set_xlabel('Distance [log10]', fontsize = 16)
axs.legend(fontsize=11)
axs.set_ylabel('peak score',fontsize = 16)
axs.tick_params(labelsize=11)
axs.tick_params(labelsize=11)
plt.show()

# %% [code]
# Liu et al new

# %% [code]
fig, axs = plt.subplots(1, 4, figsize=(19, 3))  # 3 rows, 1 column

new_sample_dict =['Wapl-0h_new','Wapl-24h_new']#,'WT_Bonev', 'Wapl-0h_new_Liu_','Wapl-24h_new_Liu_']

sample_dict_liu_new ={
    'Wapl-0h_new':'liu_wapl0h.mm10.mapq_30.1000.mcool',
    'Wapl-24h_new':'liu_wapl24h.mm10.mapq_30.1000.mcool'
}

for name in new_sample_dict[:15]:
    data=pd.read_csv('../output/scores/experiments/experimental_peak_score/dots_vs_distance_peaks_motifs_%s_Liu_new_quartile.csv'%name)
    dist=data[data['orientation']=='+-']['dist']
    score_conv=data[data['orientation']=='+-']['peak_score']
    score_dive=data[data['orientation']=='-+']['peak_score']
    score_tandemp=data[data['orientation']=='++']['peak_score']
    score_tandemn=data[data['orientation']=='--']['peak_score']
    score_ave=data.groupby('dist')['peak_score'].mean()
    axs[1].plot(np.log10(dist),smooth(score_conv),label='%s'%name)
    axs[0].plot(np.log10(dist),smooth(score_ave),label='%s'%name)
    axs[2].plot(np.log10(dist),smooth(score_dive),label='%s'%name)
    axs[3].plot(np.log10(dist), smooth(score_tandemp), label='%s'%name)
#plt.ylabel('Peak score',fontsize = 11.5)
plt.xlabel('off-diagonal distance [mb]',fontsize = 11.5)
axs[1].set_title('convergent', fontsize = 11.5)
axs[2].set_title('divergent', fontsize = 11.5)
axs[3].set_title('tandem', fontsize = 11.5)
axs[0].set_title('all orientations', fontsize = 11.5)
for ax in axs:
    ax.grid(True)
    ax.set_xlabel('Distance [log10]', fontsize = 11.5)
axs[3].legend( bbox_to_anchor=(1.5, 0.8),loc='right')
axs[0].set_ylabel('peak score',fontsize = 11.5)

plt.tight_layout(rect=[10, 10.3, 10.15, 10.95])
plt.savefig('../output/figures/observed_for_ctcf&motifs_from_papers.png', bbox_inches = 'tight')
plt.show()
