# Supplementary material for: Dynamic barriers modulate cohesin positioning and genome folding at fixed occupancy
Source: Genome Res. 2025 Aug;35(8):1745–57. doi: 10.1101/gr.280108.124 (PMC12315716; doi:10.1101/gr.280108.124)
Supplement: Supplement 2 [file supplemental_code.zip › analysis/peak_score_calling_method.ipynb]

# %% [code]
import matplotlib.pyplot as plt
%matplotlib inline
plt.rcParams['figure.dpi'] = 96
import numpy as np
import pandas as pd
import seaborn as sns
import os

from scipy.ndimage import gaussian_filter1d
# import libraries for biological data analysis
from coolpuppy import coolpup
from coolpuppy.lib import numutils
from coolpuppy.lib.puputils import divide_pups
from coolpuppy import plotpup
import cooler
import bioframe
import cooltools
from cooltools import expected_cis, expected_trans
from cooltools.lib import plotting
from chromoscores.snipping import tad_snippet_sectors

from chromoscores.snipping import *
from chromoscores.snipping import peak_snipping
from chromoscores.scorefunctions import peak_score
from chromoscores.snipping import tad_snippet_sectors
import warnings
warnings.filterwarnings('ignore')

# %% [code]
def smooth(x, sigma = 1.5):
        return gaussian_filter1d(x, sigma)
def dots_motifs_overlap(dots, motif):
    dots = dots.rename({'chrom1': 'chrom', 'start1': 'start', 'end1': 'end'}, axis=1)
    dots_motifs = bioframe.overlap(dots, motif, how='inner')
    dots_motifs = dots_motifs.rename({'chrom':'chrom1', 'start':'start1', 'end':'end1', 'strand_':'strand1'}, axis=1)
    dots_motifs = dots_motifs.rename({'chrom2':'chrom', 'start2':'start','end2':'end'}, axis=1)
    dots_motifs_s = bioframe.overlap(dots_motifs, motif, how='inner')
    dots_motifs = dots_motifs_s.rename({'chrom':'chrom2', 'start':'start2','end':'end2', 'strand_':'strand2'}, axis=1)
    return dots_motifs[['chrom1','start1','end1','strand1', 'chrom2','start2', 'end2', 'strand2']]


# %% [markdown]
### CTCF peaks from chip-seq

# %% [code]
ctcf = bioframe.read_table('/project/fudenber_735/yxiao977/frip_sm_data/ChIP_fastqs_maps/Justice_2020_mm10/SRR10099910/SRR10099910.q30.mm10.sort_peaks.narrowPeak', schema='bed')
ctcf['mid']=(ctcf.end+ctcf.start)/2

# %% [code]
ctcf['quartile_score']=pd.qcut(ctcf['score'],4, labels=False) + 1
ctcf_quart=ctcf[ctcf['quartile_score']==4]

# %% [markdown]
### ctcf from JASPAR data

# %% [code]
direct='/project/fudenber_735/motifs/mm10/jaspar/MA0139.1.tsv.gz'
motif=bioframe.read_table(direct)
motif.head()
motif=motif.rename(columns={0: 'chrom', 1: 'start',2:'end',3:'name',4:'score',5:'pval',6:'strand'})
motif

# %% [code]
motif['quartile_score_motif']=pd.qcut(motif['score'],4,labels=False) + 1

# %% [markdown]
### overlap

# %% [code]
peaks_motifs = bioframe.overlap(ctcf,motif,how='inner')
peaks_motifs = peaks_motifs[(peaks_motifs['chrom']!= 'chrX')&(peaks_motifs['chrom']!= 'chrY')]
peaks_motifs=peaks_motifs.rename(columns={'strand':'strand_','strand_':'strand'})
peaks_motifs=peaks_motifs[['chrom','start','end','name','score','mid','quartile_score','strand']]


# %% [markdown]
### binning the sites

# %% [code]
peaks_motifs_cluster = bioframe.cluster(peaks_motifs, min_dist=10000)#
# Group by 'chuster_start' and 'cluster_end' and get the index of rows with the max 'score' within each group
idx = peaks_motifs_cluster.groupby(['cluster_start', 'cluster_end'])['score'].idxmax()

# Filter the dataframe to keep only the rows with the max 'score' in each group
peaks_motifs_bin_s = peaks_motifs_cluster.loc[idx].reset_index(drop=True)

# %% [markdown]
### loading Hi-C data, Bonev 2017, Liu 2021 & Micro-C Hsieh 2021

# %% [code]
# high-resolution reprocessed publically-available data from Bonev et al. 2017
res = 10_000
bonev_file = '/project/fudenber_735/GEO/bonev_2017_GSE96107/distiller-0.3.1_mm10/results/coolers/HiC_ES.mm10.mapq_30.1000.mcool'
darzacq = '/project/fudenber_735/GEO/Hsieh_2020/Micro-C/Cool/GSE130275_mESC_WT_combined_1.3B.mcool'
bonev_cooler = cooler.Cooler(bonev_file+'::resolutions/'+str(res))
darzacq_cooler = cooler.Cooler(darzacq+'::/1')
view_df_bonev = cooltools.lib.make_cooler_view(bonev_cooler)[:19]
view_df_darzacq = cooltools.lib.make_cooler_view(darzacq_cooler)

prefix_dir_liu = '/project/fudenber_735/GEO/liu_deWit_GSE181848/'
cooler_prefix_liu = prefix_dir_liu
sample_dict_liu ={
    'Wapl-0h':'GSM5512837_HiC.01_WAPL_0h.mcool',
    'Wapl-6h':'GSM5512838_HiC.02_WAPL_6h.mcool'
}
sample='Wapl-6h'
mcool_path_liu =  cooler_prefix_liu + sample_dict_liu[sample]
liu_cooler = cooler.Cooler(mcool_path_liu+'::resolutions/'+str(res))
view_df_liu = cooltools.lib.make_cooler_view(liu_cooler)
view_df_liu = view_df_liu[view_df_liu['chrom'].isin(view_df_bonev['chrom'])]

# data from Liu 2021
prefix_dir_liu_new = '/project/fudenber_735/GEO/liu_deWit_2021_GSE135180/distiller-mm10/results/coolers_library/'
cooler_prefix_liu_new = prefix_dir_liu_new
sample_dict_liu_new ={
    'Wapl-0h_new':'liu_wapl0h.mm10.mapq_30.1000.mcool',
    'Wapl-24h_new':'liu_wapl24h.mm10.mapq_30.1000.mcool'
}
sample='Wapl-24h_new'
mcool_path_liu_new =  cooler_prefix_liu_new + sample_dict_liu_new[sample]
liu_new_cooler = cooler.Cooler(mcool_path_liu_new+'::resolutions/'+str(res))
view_df_liu_new = cooltools.lib.make_cooler_view(liu_new_cooler)[:19]


# %% [markdown]
### visualizing some dots

# %% [code]
dots_from_peaks = peaks_motifs_bin_s
dots_from_peaks = dots_from_peaks.rename(columns={'chrom':'chrom1', 'start':'start1','end':'end1'})
dots_from_peaks['chrom2'] = dots_from_peaks['chrom1']
dots_from_peaks['start2'] = dots_from_peaks['start1']
dots_from_peaks['end2'] = dots_from_peaks['end1']

# %% [code]
dots_from_peaks = peaks_motifs_bin_s[peaks_motifs_bin_s['chrom']=='chr1']
dots_from_peaks = dots_from_peaks.rename(columns={'chrom':'chrom1', 'start':'start1','end':'end1'})
dots_from_peaks['chrom2'] = dots_from_peaks['chrom1']
dots_from_peaks['start2'] = dots_from_peaks['start1']
dots_from_peaks['end2'] = dots_from_peaks['end1']
dots_from_peaks


# %% [code]
peaks_motifs_bin_s_quartile = peaks_motifs_bin_s[peaks_motifs_bin_s['quartile_score']>3]

# %% [code]
dots_from_peaks = peaks_motifs_bin_s[peaks_motifs_bin_s['chrom']=='chr1']
dots_from_peaks = dots_from_peaks.rename(columns={'chrom':'chrom1', 'start':'start1','end':'end1'})
result = dots_from_peaks.merge(dots_from_peaks, how='cross', suffixes=('', '_2'))

# Rename columns for clarity
result = result.rename(columns={'chrom1_2': 'chrom2', 'start1_2': 'start2', 'end1_2': 'end2'})

# %% [code]
%matplotlib inline
plt.figure(figsize=(11,11))

region = 'chr1:153555000-155000000'
mat = cooler.Cooler(darzacq+'::/10').matrix(balance=True).fetch(region)
region_start = bioframe.parse_region_string(region)[1]
region_end = bioframe.parse_region_string(region)[2]
im = plt.matshow(np.log10(mat),cmap='fall')
cbar = plt.colorbar(im ,fraction=0.046, pad=0.04, label='log10(raw counts)')
cbar.set_label(r'$log_{10}$ (counts)', fontsize=19.5)
## plotting the dots ##
result_n = result.iloc[::1]
dots = result_n
region_dots = bioframe.select(dots, region, cols=['chrom1','start1','end1'])
#print(region_dots)

plt.grid(False)
plt.xticks([])
plt.yticks([])
plt.show()

# %% [markdown]
### peak score vs distance

# %% [code]
# mustache dots from bonev2017
# to run mustache for calling peaks:
# mustache -f /project/fudenber_735/GEO/liu_deWit_GSE181848/GSM5512837_HiC.01_WAPL_0h.mcool -r 10kb -pt 0.1 -o cooler_WAPL_0h_pt_0.1_all.tsv

dot_dir = '/home1/rahmanin/start/polychrom/projects/Dynamic_boundary_elements/analysis/mustache_loops/'
prefix_dir_liu = '/project/fudenber_735/GEO/liu_deWit_GSE181848/'
cooler_prefix_liu = prefix_dir_liu
dots = pd.read_table(dot_dir+'cooler_WAPL_6h_pt_0.1_all_d10m.tsv')
dots_wapl = pd.read_table(dot_dir+'cooler_WAPL_0h_pt_0.1_all_d10m.tsv')
dots_05 = pd.read_table(dot_dir+'cooler_WAPL_0h_pt_0.05_all_d10m.tsv')
dots.rename(columns={'BIN1_CHR':'chrom1',
                     'BIN1_START':'start1','BIN1_END':'end1',
                     'BIN2_CHROMOSOME':'chrom2','BIN2_START':'start2','BIN2_END':'end2',
                    'DETECTION_SCALE':'strength'},inplace=True)
dots_wapl.rename(columns={'BIN1_CHR':'chrom1',
                     'BIN1_START':'start1','BIN1_END':'end1',
                     'BIN2_CHROMOSOME':'chrom2','BIN2_START':'start2','BIN2_END':'end2',
                    'DETECTION_SCALE':'strength'},inplace=True)
dots_05.rename(columns={'BIN1_CHR':'chrom1',
                     'BIN1_START':'start1','BIN1_END':'end1',
                     'BIN2_CHROMOSOME':'chrom2','BIN2_START':'start2','BIN2_END':'end2',
                    'DETECTION_SCALE':'strength'},inplace=True)

# %% [code]
dot_dict = ['cooler_WAPL_0h_pt_0.1', 'cooler_WAPL_0h_pt_0.05', 'cooler_WAPL_6h_pt_0.1']
beginning = 100_000
mindist = 90_000
band_edges = np.append([ beginning, 110_000], (100_000 + 15_000 * 1.3 ** np.arange(1,34)))
band_edge_list=list(band_edges[:])

for name in dot_dict:
    dots = pd.read_table(dot_dir+name+'_all_d10m.tsv')
    dots.rename(columns={'BIN1_CHR':'chrom1',
                     'BIN1_START':'start1','BIN1_END':'end1',
                     'BIN2_CHROMOSOME':'chrom2','BIN2_START':'start2','BIN2_END':'end2',
                    'DETECTION_SCALE':'strength'},inplace=True)
    dots_dist = np.abs((dots['start1']-dots['start2']).values)
    flank_bp = 100_000
    dots_filtered = dots.iloc[ dots_dist > flank_bp*2].reset_index(drop=True)
    dots_filtered_revised = dots_motifs_overlap(dots_filtered, motif)
    sites = dots_filtered_revised.copy()
    
    sample_dict_liu ={
        'Wapl-0h':'GSM5512837_HiC.01_WAPL_0h.mcool',
        'Wapl-6h':'GSM5512838_HiC.02_WAPL_6h.mcool'
    }
    print(band_edge_list)
    mindist = 100_000
    for sample in sample_dict_liu:
        f=open('data/dots_vs_distance_mustache_%s_Liu_mustache_dots_d10m_%s_pseudo_psd1000.csv'%(sample,name),'w')
        f.write('orientation,dist,n,peak_score\n')
        mcool_path_liu =  cooler_prefix_liu + sample_dict_liu[sample]
        liu_cooler = cooler.Cooler(mcool_path_liu+'::resolutions/'+str(res))
        clr =  liu_cooler
        view_df=view_df_liu
        cvd = cooltools.expected_cis(
        clr=clr,
        view_df=view_df,
        smooth=True,
        aggregate_smoothed=True,
        nproc=4 #if you do not have multiple cores available, set to 1
        )
        start_regions = []
        for region in view_df['chrom']:
            first_index = cvd['balanced.avg'].loc[cvd['region1'] == region].first_valid_index()
            first_value = cvd['balanced.avg'].loc[first_index]
            start_regions.append(first_value)
        pseudocount = np.mean(start_regions)/1000
        print(pseudocount) 
        pup = coolpup.pileup(clr, 
                         sites, 
                         features_format='bedpe', 
                         view_df=view_df_liu.reset_index(drop=True),
                         mindist=1_000,by_distance=np.array(band_edges) ,by_strand=True,flank=100_000, min_diag=2,
                         maxdist=10_000_000,
                         nproc=16
                        )
        for i in range(len(pup['data'])):
            pseudocount = np.mean(np.isfinite(pup['data'][i]))/1000
            score=peak_score(pup['data'][i],3,4,pseudocount)
            if pup['separation'][i]=='all':
                continue
            
            dist=np.mean(pup['distance_band'][i])
            orientation=pup['orientation'][i]
            n = pup['n'][i]
            f.write('%s,%s,%s,%s\n'%(orientation,dist,n,score))

        fg = plotpup.plot(pup,  rows='orientation',
                        cols='separation',
                      row_order=['-+', '--', '++', '+-'],
                        score=False, 
                      cmap='fall', 
                      scale='log', sym=False,
                      height=3)
        
        plt.show()
        f.close()
    

# %% [markdown]
### plotting dot score vs distance 

# %% [code]
prefix_dir = "../output/scores/experiments/experimental_peak_score/"

datasets = [
    ("dots_vs_distance_peaks_motifs_WT_Bonev_bin_s_Justice_pseudo_ps_1000.csv",
     "Hi-c, WT, Bonev 2017", "green", 1),
    ("dots_vs_distance_peaks_motifs_WT_hsieh_bin_s_Justice_pseudo_ps0.csv",
     "Micro-c, WT, Hsieh 2020, 1.3B reads", "blue", 1),
    ("dots_vs_distance_peaks_motifs_WT_hsieh_r_bin_s_Justice_pseudo_ps0.csv",
     "Micro-c, WT, Hsieh 2020, 2.6B reads", "navy", 1),
    ("dots_vs_distance_peaks_motifs_Wapl-6h_Liu_bin_s_Justice_pseudo_ps_1000.csv",
     "Hi-c, Wapl 6h, Liu 2021", "darkorange", 2),
    ("dots_vs_distance_peaks_motifs_Wapl-0h_Liu_bin_s_Justice_pseudo_ps_1000.csv",
     "Hi-c, Wapl 0h, Liu 2021", "steelblue", 2),
]

def plot_convergent_scores(ax, file_name, label, color, pixel_start=1):
    """Reads data, filters by distance, processes scores, and plots convergent scores."""
    file_path = os.path.join(prefix_dir, file_name)  # Use os.path.join for cross-platform compatibility
    data = pd.read_csv(file_path)
    data = data[data['dist'] <= 7_500_000]
    
    dist_conv = data[data['orientation'] == '+-']['dist']
    score_conv = data[data['orientation'] == '+-']['peak_score']
    score_ave = data.groupby('dist')['peak_score'].mean()
    
    ax.plot(np.log10(dist_conv)[pixel_start:], smooth(score_conv)[pixel_start:], 
            linewidth=3, color=color, label=label)

    mean_score = np.mean(list(score_ave)[1:])
    print(f"{label} mean score: {mean_score}")

    # Weighted mean calculations
    n_tot = data['n'].sum()
    data['score_mult_n'] = data['peak_score'] * data['n']
    data_mean_weight = data['score_mult_n'].sum() / n_tot

    data_conv_wes = data[data['orientation'] == '+-']
    n_conv_tot = data_conv_wes['n'].sum()
    data_mean_weight_conv = data_conv_wes['score_mult_n'].sum() / n_conv_tot

    print(f"Weighted average mean for {label}: {data_mean_weight}")
    print(f"Weighted average mean for {label} (convergent): {data_mean_weight_conv}")

fig, ax = plt.subplots(figsize=(6.35, 4.5))
for file_name, label, color, pixel_start in datasets:
    plot_convergent_scores(ax, file_name, label, color, pixel_start)

# --- Final Plot Formatting ---
ax.grid(True)
ax.set_xlabel(r'distance, $\log_{10}\ \mathrm{bp}$', fontsize=19.5)
ax.set_ylabel('dot score', fontsize=19.5)
ax.tick_params(labelsize=11)
ax.legend(loc=(1.05, 0.7), fontsize=15)
plt.savefig('../output/figures/Hic_microc_dotscore_comparison.pdf', bbox_inches='tight')
plt.show()


# %% [code]
# --- Define Data Paths ---
dot_dict = ['cooler_WAPL_0h_pt_0.1']
bonev_dir = '/project/fudenber_735/GEO/bonev_2017_GSE96107/distiller-0.3.1_mm10/results/coolers/'
prefix_dir = "../output/scores/experiments/experimental_peak_score/"

# --- Sample Dictionaries ---
sample_dict = {
    'Wt-Hic': bonev_dir + 'HiC_ES.mm10.mapq_30.1000.mcool::resolutions/10000',
    'Wt-Microc': 'GSE130275_mESC_WT_combined_1.3B.mcool.10000.cool'
}
sample_dict_liu = {
    'Wapl-0h': 'GSM5512837_HiC.01_WAPL_0h.mcool',
    'Wapl-6h': 'GSM5512838_HiC.02_WAPL_6h.mcool'
}

# --- Function to Load & Process Data ---
def load_and_process_data(filepath):
    """Load CSV, filter distances, and return convergent peak scores."""
    data = pd.read_csv(filepath)
    data = data[data['dist'] <= 7500000]
    return data[data['orientation'] == '+-']['dist'], data[data['orientation'] == '+-']['peak_score']

# --- Function to Plot Data ---
def plot_data(ax, dist, score, color, label):
    """Plot log-transformed distance vs smoothed peak score."""
    ax.plot(np.log10(dist)[1:], smooth(score)[1:], linewidth=3, color=color, label=label)

# --- Main Loop for Plotting ---
for name in dot_dict:
    fig, ax = plt.subplots(figsize=(6.35, 4.5))

    # Process and plot Bonev/Hsieh data
    for sample, filepath in sample_dict.items():
        color, label = ('green', 'Hi-c, WT, Bonev') if sample == 'Wt-Hic' else ('blue', 'Micro-c, WT, Hsieh')
        dist, score = load_and_process_data(f"{prefix_dir}dots_vs_distance_mustache_{sample}_mustache_d10m_{name}_pseudo_psd1000.csv")
        plot_data(ax, dist, score, color, label)

    # Process and plot Liu data
    for sample, filepath in sample_dict_liu.items():
        color, label = ('darkorange', 'Hi-c, Wapl-6h, Liu') if sample == 'Wapl-6h' else ('steelblue', 'Hi-c, Wapl-0h, Liu')
        dist, score = load_and_process_data(f"{prefix_dir}dots_vs_distance_mustache_{sample}_Liu_mustache_dots_d10m_{name}_pseudo_psd1000.csv")
        plot_data(ax, dist, score, color, label)

    # Formatting
    ax.set_xlim(5, 6.97)
    ax.set_xlabel(r'distance, $\log_{10}$ bp', fontsize=19.5)
    ax.set_ylabel('peak score', fontsize=19.5)
    ax.tick_params(labelsize=15)
    ax.legend(loc=(0.7, 0.7), fontsize=11)
    ax.grid(True)

    # Save and Show
    plt.savefig('../output/figures/Hic_microc_comparison_mustache.pdf', bbox_inches='tight')
    plt.show()


# %% [code]
dot_dict = ['cooler_WAPL_0h_pt_0.1','cooler_WAPL_0h_pt_0.05','cooler_WAPL_6h_pt_0.1']
for name in dot_dict:
    for sample in sample_dict_liu:
        if sample=='Wapl-6h':
            color='darkorange'
            label = 'Wapl-6h'
        else: 
            color='steelblue'
            label = 'control'
        data = pd.read_csv(prefix_dir+'dots_vs_distance_mustache_%s_Liu_mustache_dots_d10m_%s_pseudo_psd1000.csv'%(sample,name))
        data = data[data['dist']<=7500000]
        dist_conv=data[data['orientation']=='+-']['dist']
        score_conv=data[data['orientation']=='+-']['peak_score']
        dist_dive=data[data['orientation']=='-+']['dist']
        score_dive=data[data['orientation']=='-+']['peak_score']
        dist_tandemp=data[data['orientation']=='++']['dist']
        score_tandemp=data[data['orientation']=='++']['peak_score']
        dist_tandemn=data[data['orientation']=='--']['dist']
        score_tandemn=data[data['orientation']=='--']['peak_score']
        score_ave=data.groupby('dist')['peak_score'].mean()
        pixel_start =1
        plt.plot(np.log10(dist_conv)[pixel_start:],smooth(score_conv)[pixel_start:],linewidth = 3, color=color,label=label)
    plt.grid(True)
    plt.xlim(5,6.97)
    #plt.ylim(0.95,1.91)
    if name=='cooler_WAPL_0h_pt_0.1':
            namea='control, pt = 0.1'
    elif name=='cooler_WAPL_0h_pt_0.05':
        namea = 'control, pt = 0.05'
    else:
        namea = 'cooler_Wapl 6h, pt = 0.1'
    plt.title(namea, fontsize=19.5)
    plt.ylabel('dot score',fontsize = 19.5)
    plt.xlabel(r'distance, $log_{10}$ bp', fontsize = 19.5)
    plt.legend(loc=(0.591,0.781), fontsize = 15)
    plt.xticks(fontsize=15)
    plt.yticks(fontsize=15)
    #plt.savefig('figures/peaks_new_sup/observed_for_ctcf&motifs_from_papers_bin_sconv_dots_%s.pdf'%name, bbox_inches = 'tight')
    plt.show()

# %% [markdown]
### taking the mustache peaks

# %% [code]
dot_dict = ['WAPL_0h_pt_0.1','WAPL_0h_pt_0.05','WAPL_6h_pt_0.1']

for name in dot_dict:
    dots = pd.read_table(dot_dir+'cooler_'+name+'_all_d10m.tsv')
    dots.rename(columns={'BIN1_CHR':'chrom1',
                     'BIN1_START':'start1','BIN1_END':'end1',
                     'BIN2_CHROMOSOME':'chrom2','BIN2_START':'start2','BIN2_END':'end2',
                    'DETECTION_SCALE':'strength'},inplace=True)
    
    sample_dict_liu ={
        'Wapl-0h':'GSM5512837_HiC.01_WAPL_0h.mcool',
        'Wapl-6h':'GSM5512838_HiC.02_WAPL_6h.mcool'
    }
    mindist = 100_000
    for sample in sample_dict_liu:
        mcool_path_liu =  cooler_prefix_liu + sample_dict_liu[sample]
        liu_cooler = cooler.Cooler(mcool_path_liu+'::resolutions/'+str(res))
        clr =  liu_cooler
        view_df=view_df_liu


        plt.figure(figsize=(11,11))
        cname =  bonev_file
        cname = mcool_path_liu
        region = 'chr1:150000000-155000000'
        region_start = bioframe.parse_region_string(region)[1]
        region_end = bioframe.parse_region_string(region)[2]
        mat = (cooler.Cooler(cname+'::resolutions/'+str(res)).matrix(balance=True).fetch(region))
        im = plt.matshow(np.log10(mat), 
                         vmax = np.log10(np.nanmedian(np.diag(mat,2)))+3, 
                         vmin= np.log10(np.nanmedian(np.diag(mat,2)))-2.5, 
                         fignum=False ,cmap='fall' ); 
        cbar = plt.colorbar(im ,fraction=0.046, pad=0.04, label='log10(raw counts)')
        cbar.set_label(r'$log_{10}$(raw counts)', fontsize=18.5) 
        ## plotting the dots ##
        region_dots = bioframe.select(dots, region, cols=['chrom1','start1','end1'])
        for i in range(len(region_dots)):
            s1,s2,e1,e2 =( ( region_dots[['start1','end1','start2','end2']].iloc[i].values.astype(int)
                            -region_start) //res ) 
            x,e = .5*(s1+s2), .5*(e1+e2)
            if x < 0 or e > len(mat): continue
            plt.scatter(  x,e,marker='o',color= 'navy',s=100,facecolor='none',alpha=0.85)
        
        plt.grid(False)
        plt.yticks([])
        region_start = bioframe.parse_region_string(region)[1]
        region_end = bioframe.parse_region_string(region)[2]
        xtr = np.arange(0, (region_end-region_start)//res+100, 100)
        print((region_end-region_start)//res//100)
        plt.xticks(list(xtr))
        #plt.yticks([0,100,200,300,400,500])
        xlabels = ['chr1, 150.0 Mb', ' 150.1 Mb', ' 150.2 Mb', ' 150.3 Mb', ' 150.4 Mb', ' 150.5 Mb']
        #xlabels = [f'chr1, {region_start//(100*res)+0.1 * (i)} Mb' for i in range(6)]
        plt.gca().set_xticklabels(xlabels)
        if sample=='Wapl-0h':
            samplea='control'
        else:
            samplea='Wapl 6h'
        if name=='WAPL_0h_pt_0.1':
            namea='control cells, pt = 0.1'
        elif name=='WAPL_0h_pt_0.05':
            namea = 'control cells, pt = 0.05'
        else:
            namea = 'Wapl 6h cells, pt = 0.1'
        print(name, sample)
        plt.title(samplea + ' cells'+','+ ' dots from ' + namea , fontsize= 19.5)
        #plt.savefig('figures/peaks_new_sup/sample_%s_%s.pdf'%(name, sample))
        plt.show()

    
