# Supplementary material for: Dynamic barriers modulate cohesin positioning and genome folding at fixed occupancy
Source: Genome Res. 2025 Aug;35(8):1745–57. doi: 10.1101/gr.280108.124 (PMC12315716; doi:10.1101/gr.280108.124)
Supplement: Supplement 2 [file supplemental_code.zip › analysis/peak_score_simulations.ipynb]

# %% [code]
import pandas as pd
import ast
import glob
import os
import numpy as np

### graphic libraries
import matplotlib.pyplot as plt
import seaborn as sns
import dynamic_extrusion_boundaries.util_visual as utvis
import chromoscores.maputils as chrmap
import chromoscores.scorefunctions as chrsco
import chromoscores.snipping as chrsn
import cooler
from scipy.ndimage import gaussian_filter1d
from scipy import ndimage

# %% [markdown]
### making dictionary of simulations

# %% [code]
path_dict = {}

directory ='/home1/rahmanin/start/polychrom/projects/Dynamic_boundary_elements/analysis/maps/maps_points_cools_eq_l/'

for name  in glob.glob(directory+'folder_*'):
    path_dict[name.split('eq_l/')[1][:].split('.mcool')[0]]= name
path_dict = dict(sorted(path_dict.items()))


# %% [code]
TIME_CONV_COEF = TIME_CONV_COEF= 21.875*60/500 #to convert from lattice based to seconds
LATTICE_CONV_COEF = 0.25 #each lattice site is 0.25 kb

# %% [code]
def smooth(x, sigma = 1.5):
        return gaussian_filter1d(x, sigma)

# %% [markdown]
### loading experimental data 

# %% [code]
exp_scores = pd.read_csv('../output/scores/experiments/experimental_data_table.csv')

# experimental values
Bonev_val_wt = exp_scores.query('measurement=="Dot" and paper=="Bonev_2017" and condition=="WT"')['value']
Liu_val_wt = exp_scores.query('measurement=="Dot" and paper=="Liu_2020" and condition=="WT"')['value']
Liu_val_wapl = exp_scores.query('measurement=="Dot" and paper=="Liu_2020" and condition=="Wapl_6h"')['value']

# %% [markdown]
### all orientation

# %% [code]
clife_range = [ 11.43, 57.14, 114.29, 114.3, 228.571, 342.86, 571.43, 571.45, 851.43, 1142.86,2285.71, 11428.57]

i = 1
sns.reset_defaults()

for clife_val in clife_range:
    i+=1
    for name in list(path_dict.keys()):
        params=[ast.literal_eval(i) for i in name.split('folder_')[1].split('_')[1::2]]
        face, back, clife, cof, life, slife, birth, pause, sep, site, mon, rep, step, vel = params
        if np.round(clife,1)==np.round(clife_val,1):
            print(np.round(clife*TIME_CONV_COEF,1),'seconds')
            
            if life == 1500 and vel ==1 and np.round((clife/(clife+cof)),2)==0.7:
                f=pd.read_csv('../output/scores/simulation/peakscore_with_orientation/peakscore_%s_hsteps_orientation_cool_res_10_points_eq_l.csv' % name)
                f = f[f['orientation']=='all']
                chr_dist = f['chr_distance']
                peak_score = f['peak_score']
                pixel_sta = 1

                color = 'darkorange'
                plt.plot(np.log10(chr_dist[pixel_sta:]*1000), smooth(peak_score[pixel_sta:], 3.95),color= color,linewidth = 3,label=r'higher $\tau_e$')
                
            if life == 500 and vel ==1 and np.round((clife/(clife+cof)),2)==0.7:
                f=pd.read_csv('../output/scores/simulation/peakscore_with_orientation/peakscore_%s_hsteps_orientation_cool_res_10_points_eq_l.csv' % name)
                f = f[f['orientation']=='all']
                chr_dist = f['chr_distance']
                peak_score = f['peak_score']
                pixel_sta = 1
                color='steelblue'
                plt.plot(np.log10(chr_dist[pixel_sta:]*1000), smooth(peak_score[pixel_sta:], 3.95),color=color,linewidth = 3,label=r'WT $\tau_e$')

    plt.grid(True)
    plt.ylabel('Dot score',fontsize = 19.5)
    plt.xlabel(r'distance, $\log_{10}\ \mathrm{bp}$', fontsize = 19.5)
    plt.legend(loc=(0.651,0.781), fontsize = 15)
    plt.xticks(fontsize=15)
    plt.yticks(fontsize=15)
    plt.savefig('../output/figures/peak_and_distance_clife_%s_all.pdf'%clife_val,bbox_inches = 'tight',transparent=True)
    plt.show()

# %% [markdown]
convergent +-

# %% [code]
i = 1

for clife_val in clife_range:
    i+=1
    for name in list(path_dict.keys()):
        params=[ast.literal_eval(i) for i in name.split('folder_')[1].split('_')[1::2]]
        face, back, clife, cof, life, slife, birth, pause, sep, site, mon, rep, step, vel = params
        if np.round(clife,1)==np.round(clife_val,1):
            print(np.round(clife * TIME_CONV_COEF,1),'seconds')
            
            if life == 1500 and vel ==1 and np.round((clife/(clife+cof)),2)==0.7:
                f=pd.read_csv('../output/scores/simulation/peakscore_with_orientation/peakscore_%s_hsteps_orientation_cool_res_10_points_eq_l_pseudo_Psd1000.csv' % name)
                f = f[f['orientation']=='+-']
                chr_dist = f['chr_distance']
                peak_score = f['peak_score']
                pixel_sta = 1

                color = 'darkorange'
                plt.plot(np.log10(chr_dist[pixel_sta:]*1000), smooth(peak_score[pixel_sta:], 3.95),color= color,linewidth = 3,label=r'higher $\tau_e$')
                
            if life == 500 and vel ==1 and np.round((clife/(clife+cof)),2)==0.7:
                f=pd.read_csv('../output/scores/simulation/peakscore_with_orientation/peakscore_%s_hsteps_orientation_cool_res_10_points_eq_l_pseudo_Psd1000.csv' % name)
                f = f[f['orientation']=='+-']
                chr_dist = f['chr_distance']
                peak_score = f['peak_score']
                pixel_sta = 1
                color='steelblue'
                plt.plot(np.log10(chr_dist[pixel_sta:]*1000), smooth(peak_score[pixel_sta:], 3.95),color=color,linewidth = 3,label=r'WT $\tau_e$')

    plt.grid(True)
    plt.ylabel('Dot score',fontsize = 19.5)
    plt.xlabel(r'distance, $\log_{10}\ \mathrm{bp}$', fontsize = 19.5)
    plt.legend(loc=(0.651,0.781), fontsize = 15)
    plt.xticks(fontsize=15)
    plt.yticks(fontsize=15)
    plt.savefig('../output/figures/peak_and_distance_clife_%s_conv.pdf'%clife_val,bbox_inches = 'tight',transparent=True)
    plt.show()

# %% [markdown]
divergent 

# %% [code]
i = 1

for clife_val in clife_range:
    i+=1
    for name in list(path_dict.keys()):
        params=[ast.literal_eval(i) for i in name.split('folder_')[1].split('_')[1::2]]
        face, back, clife, cof, life, slife, birth, pause, sep, site, mon, rep, step, vel = params
        if np.round(clife,1)==np.round(clife_val,1):
            print(np.round(clife * TIME_CONV_COEF,1),'seconds')
            
            if life == 1500 and vel ==1 and np.round((clife/(clife+cof)),2)==0.7:
                f=pd.read_csv('../output/scores/simulation/peakscore_with_orientation/peakscore_%s_hsteps_orientation_cool_res_10_points_eq_l_pseudo_Psd1000.csv' % name)
                f = f[f['orientation']=='-+']
                chr_dist = f['chr_distance']
                peak_score = f['peak_score']
                pixel_sta = 1

                color = 'darkorange'
                plt.plot(np.log10(chr_dist[pixel_sta:]*1000), smooth(peak_score[pixel_sta:], 3.95),color= color,linewidth = 3,label=r'higher $\tau_e$')
                
            if life == 500 and vel ==1 and np.round((clife/(clife+cof)),2)==0.7:
                f=pd.read_csv('../output/scores/simulation/peakscore_with_orientation/peakscore_%s_hsteps_orientation_cool_res_10_points_eq_l_pseudo_Psd1000.csv' % name)
                f = f[f['orientation']=='-+']
                chr_dist = f['chr_distance']
                peak_score = f['peak_score']
                pixel_sta = 1
                color='steelblue'
                plt.plot(np.log10(chr_dist[pixel_sta:]*1000), smooth(peak_score[pixel_sta:], 3.95),color=color,linewidth = 3,label=r'WT $\tau_e$')

    plt.grid(True)
    plt.ylabel('Dot score',fontsize = 19.5)
    plt.xlabel(r'distance, $\log_{10}\ \mathrm{bp}$', fontsize = 19.5)
    plt.legend(loc=(0.651,0.781), fontsize = 15)
    plt.xticks(fontsize=15)
    plt.yticks(fontsize=15)
    plt.savefig('../output/figures/peak_and_distance_clife_%s_dive.pdf'%clife_val,bbox_inches = 'tight',transparent=True)
    plt.show()

# %% [markdown]
### convergent, magnitude

# %% [code]
i = 1

for clife_val in clife_range:
    i+=1
    for name in list(path_dict.keys()):
        params=[ast.literal_eval(i) for i in name.split('folder_')[1].split('_')[1::2]]
        face, back, clife, cof, life, slife, birth, pause, sep, site, mon, rep, step, vel = params
        if np.round(clife,1)==np.round(clife_val,1):
            print(np.round(clife * TIME_CONV_COEF,1),'seconds')
            
            if life == 1500 and vel ==1 and np.round((clife/(clife+cof)),2)==0.7:
                f=pd.read_csv('../output/scores/simulation/peakscore_with_orientation/peakscore_%s_hsteps_orientation_cool_res_10_points_eq_l_pseudo_Psd1000.csv' % name)
                f = f[f['orientation']=='+-']
                chr_dist = f['chr_distance']
                peak_score = f['peak_score']
                pixel_sta = 1

                color = 'darkorange'
                plt.plot(np.log10(chr_dist[pixel_sta:]*1000), smooth(peak_score[pixel_sta:], 3.95),color= color,linewidth = 3,label=r'higher $\tau_e$')
                
            if life == 500 and vel ==1 and np.round((clife/(clife+cof)),2)==0.7:
                f=pd.read_csv('../output/scores/simulation/peakscore_with_orientation/peakscore_%s_hsteps_orientation_cool_res_10_points_eq_l_pseudo_Psd1000.csv' % name)
                f = f[f['orientation']=='+-']
                chr_dist = f['chr_distance']
                peak_score = f['peak_score']
                pixel_sta = 1
                color='steelblue'
                plt.plot(np.log10(chr_dist[pixel_sta:]*1000), smooth(peak_score[pixel_sta:], 3.95),color=color,linewidth = 3,label=r'WT $\tau_e$')

    plt.grid(True)
    plt.ylim(0.95,2.51)
    plt.ylabel('Dot score',fontsize = 19.5)
    plt.xlabel(r'distance, $\log_{10}\ \mathrm{bp}$', fontsize = 19.5)
    #plt.legend(loc=(0.651,0.781), fontsize = 15)
    plt.xticks(fontsize=15)
    plt.yticks(fontsize=15)
    plt.savefig('../output/figures/peak_and_distance_clife_%s_conv_mag.pdf'%clife_val,bbox_inches = 'tight',transparent=True)
    plt.show()

# %% [markdown]
### binding time vs occupancy for orientation

# %% [code]
file = pd.read_csv('../output/scores/simulation/scores/peak_score_averaged_hsteps_coolres10_points_eq_orientation_conv_psd1000_t.csv')

# %% [code]
file['clife']=file['clife']
file['cof']=file['cof']
lifetime = file['life']
velocity = file['velocity']
clife = file['clife']
cof = file['cof']
file['occupancy']=(file['clife']/(file['clife']+file['cof'])).round(2)
occupancy = file['occupancy']


unique_life = np.unique(lifetime)
unique_vel = np.unique(velocity)
unique_clife = np.unique(clife)
unique_cof = np.unique(cof)
unique_occup = np.unique(occupancy)

# %% [code]
list_life, list_vel = [1500], [1]

numline_c = 7
numline_o = 5
occupancy_range = [0.5, 0.6, 0.7, 0.8, 0.9]


for life in list_life:
    for vel in list_vel:
        new_file_filtered_unique = file.query('life == @life and velocity == @vel and occupancy in @occupancy_range')[['clife', 'occupancy', 'peak_ave']]

        # Group by 'clife' and 'occupancy_bin', and calculate the mean of 'isoscore'
        dtaframe_grouped = new_file_filtered_unique.groupby(['clife', 'occupancy'], as_index=False).mean()
        dtaframe_grouped['clife'] = (dtaframe_grouped['clife'] * TIME_CONV_COEF).round()
        dtaframe_grouped = dtaframe_grouped.drop_duplicates(keep='first')
        dtaframe_grouped = dtaframe_grouped[dtaframe_grouped['clife'] > 30]
        dtaframe_grouped = dtaframe_grouped[dtaframe_grouped['clife'] <= 3000]
        heatmap_data = dtaframe_grouped.pivot('clife', 'occupancy', 'peak_ave')
        
        plt.figure(figsize=(8, 6))
        im = sns.heatmap(heatmap_data, annot=True, cmap='viridis', fmt=".3f", vmin=0.996, vmax=1.0531, cbar_kws={'label': 'Frip score'})
        sns.set(font_scale=0.831)
        cbar = im.collections[0].colorbar
        cbar.ax.tick_params(labelsize=11.75)
        cbar.set_label('Peak score', fontsize=15)
        

        # Format tick labels
        im.set_xticklabels([int(float(t.get_text())) if float(t.get_text()).is_integer() else t.get_text() for t in im.get_xticklabels()])
        im.set_yticklabels([int(float(t.get_text())) if float(t.get_text()).is_integer() else t.get_text() for t in im.get_yticklabels()])

        plt.xlabel('occupancy', fontsize=16.5)
        plt.xticks(fontsize=11.5, rotation=0)
        plt.ylabel(r'$\tau_b$ [sec]', fontsize=16.5)
        plt.yticks(fontsize=11.5, rotation=0)
        plt.title(r'$\tau_E$ = %s sec, velocity = %s' % (np.round(life * TIME_CONV_COEF), vel), fontsize=11.95)
        # Add legend
        plt.gca().invert_yaxis()
        plt.savefig('../output/figures/peaksweep_for_occupancy_%s_%s.pdf'%(life, vel), transparent = True, bbox_inches = 'tight')
        plt.show()


# %% [markdown]
### binding time vs occupancy with orientation

# %% [code]
file = pd.read_csv('../output/scores/simulation/scores/peak_score_averaged_hsteps_coolres10_points_eq_orientation_conv_psd1000_t.csv')
lifetime = file['life']
velocity = file['velocity']
clife = file['clife']
cof = file['cof']
file['occupancy']=(file['clife']/(file['clife']+file['cof'])).round(2)

# %% [markdown]
### for convergent orientation

# %% [code]
list_life, list_vel = [500], [1]

occupancy_range = [0.5, 0.6, 0.7, 0.8, 0.9]

from scipy.ndimage.filters import gaussian_filter
for life in list(list_life):
    for vel in list(list_vel):
        new_file_filtered_unique = file.query('life == @life and velocity == @vel and occupancy in @occupancy_range')[['clife', 'occupancy', 'peak_ave']]
        
        # Group by 'clife' and 'occupancy_bin', and calculate the mean of 'isoscore'
        dtaframe_grouped = new_file_filtered_unique.groupby(['clife', 'occupancy'], as_index=False).mean()
        convertor = 21.875 * 60 / 500
        dtaframe_grouped['clife'] = (dtaframe_grouped['clife'] * convertor).round()
        dtaframe_grouped = dtaframe_grouped.drop_duplicates(keep='first')
        dtaframe_grouped = dtaframe_grouped[dtaframe_grouped['clife'] > 30]
        dtaframe_grouped = dtaframe_grouped[dtaframe_grouped['clife'] <= 3000]
        heatmap_data = dtaframe_grouped.pivot('clife', 'occupancy', 'peak_ave')
        
        plt.figure(figsize=(8, 6))
        im = sns.heatmap(heatmap_data, annot=True, cmap='viridis', fmt=".2f", vmin=0.998, vmax=1.1751, cbar_kws={'label': 'Frip score'})
        sns.set(font_scale=0.931)
        cbar = im.collections[0].colorbar
        cbar.ax.tick_params(labelsize=11.75)
        cbar.set_label('Dot score', fontsize=15)
        
        ### adding experimental values to the map
        Bonev = utvis.make_equipotential_lines(heatmap_data,Bonev_val_wt, label = 'Bonev et al., 2017', expand_cof = 10,
                                              color='cyan', linestyles='dashed')
        Liu = utvis.make_equipotential_lines(heatmap_data,Liu_val_wt,label='Liu et al., 2021',
                                              color='lightgreen', linestyles='dashed')
        
        # Format tick labels
        im.set_xticklabels([int(float(t.get_text())) if float(t.get_text()).is_integer() else t.get_text() for t in im.get_xticklabels()])
        im.set_yticklabels([int(float(t.get_text())) if float(t.get_text()).is_integer() else t.get_text() for t in im.get_yticklabels()])

        plt.xlabel('occupancy', fontsize=16.5)
        plt.xticks(fontsize=11.5, rotation=0)
        plt.ylabel(r'$\tau_b$, sec', fontsize=16.5)
        plt.yticks(fontsize=11.5, rotation=0)
        # Add legend
        plt.legend(handles=[Bonev, Liu], loc='upper center', bbox_to_anchor=(1.415, 1.05), fontsize=11.5, ncol = 1)
        plt.gca().invert_yaxis()
        plt.savefig('../output/figures/peaksweep_for_occupancy_%s_%s_conv.pdf'%(life, vel), transparent = True, bbox_inches = 'tight')
        plt.show()


# %% [markdown]
### tau vs tau'

# %% [code]
file = pd.read_csv('../output/scores/simulation/scores/peak_score_averaged_hsteps_coolres10_conv_psd1000_t.csv')

# %% [code]
lifetime = file['life']
velocity = file['velocity']
clife = file['clife']
cof = file['cof']
file['peak_ave']=np.round(file['peak_ave'],3)

# %% [code]
unique_life, unique_vel = [500, 1500],[1]

for life in list(unique_life):
    for vel in list(unique_vel):
        new_file = file.query('life == @life and velocity == @vel')[['clife','cof','peak_ave']]
        new_file = new_file[new_file['cof']>0.15]
        new_file['clife']= np.round(TIME_CONV_COEF* new_file['clife'])
        new_file['cof']= np.round(TIME_CONV_COEF*new_file['cof'])
        heatmap_data = new_file.pivot('clife', 'cof', 'peak_ave')
        
        # Create the heatmap using seaborn
        plt.figure(figsize=(8, 6))
        im = sns.heatmap(heatmap_data, annot=True, cmap='viridis', vmax = 1.1751,fmt='.2f',cbar_kws={'label': 'Average of peak score'} )
        sns.set(font_scale=0.871)
        # Customize labels and title
        cbar = im.collections[0].colorbar
        cbar.ax.tick_params(labelsize=10)
        cbar.set_label('Average of peak score', fontsize=14.15) 

        im.set_xticklabels(['{:.1f}'.format(float(t.get_text())) for t in im.get_xticklabels()])
        plt.xlabel(r'$\tau_u$, sec', fontsize = 18.5)
        plt.ylabel(r'$\tau_b$, sec', fontsize =18.5)
        plt.title('lifetime =%s sec, velocity= %s'%(np.round(life*TIME_CONV_COEF), vel),fontsize = 11.95)
        im.set_xticklabels([int(float(t.get_text())) if float(t.get_text()).is_integer() else t.get_text() for t in im.get_xticklabels()])
        im.set_yticklabels([int(float(t.get_text())) if float(t.get_text()).is_integer() else t.get_text() for t in im.get_yticklabels()])
        plt.xticks(fontsize=11.95)
        plt.yticks(fontsize=11.95)
        plt.gca().invert_yaxis()
        plt.savefig('../output/figures/sweep_peak_ave_for_%s_%s_coolres10.pdf'%(life, vel), transparent = True, bbox_inches = 'tight')
        plt.show()


# %% [code]
unique_life, unique_vel = [500],[1]

for life in list(unique_life):
    for vel in list(unique_vel):
        new_file = file.query('life == @life and velocity == @vel')[['clife','cof','peak_ave']]
        new_file = new_file[new_file['cof']>0.15]
        new_file['clife']= np.round(TIME_CONV_COEF* new_file['clife'])
        new_file['cof']= np.round(TIME_CONV_COEF*new_file['cof'])
        heatmap_data = new_file.pivot('clife', 'cof', 'peak_ave')
        
        # Create the heatmap using seaborn
        plt.figure(figsize=(8, 6))
        im = sns.heatmap(heatmap_data, annot=True, cmap='viridis', vmax = 1.1751,fmt='.3g',cbar_kws={'label': 'Average of peak score'} )
        sns.set(font_scale=0.871)
        # Customize labels and title
        cbar = im.collections[0].colorbar
        cbar.ax.tick_params(labelsize=10)
        cbar.set_label('Average of peak score', fontsize=14.15) 


        Bonev = utvis.make_equipotential_lines(heatmap_data,Bonev_val_wt, label = 'Bonev et al., 2017',
                                             color='cyan', linestyles='dashed')
        Liu = utvis.make_equipotential_lines(heatmap_data,Liu_val_wt,label='Liu et al., 2020',
                                             color='tomato', linestyles='dashed')
        
        im.set_xticklabels(['{:.1f}'.format(float(t.get_text())) for t in im.get_xticklabels()])
        plt.xlabel(r'$\tau_u$, sec', fontsize = 18.5)
        plt.ylabel(r'$\tau_b$, sec', fontsize =18.5)
        plt.title('lifetime =%s sec, velocity= %s'%(np.round(life*TIME_CONV_COEF), vel),fontsize = 11.95)
        im.set_xticklabels([int(float(t.get_text())) if float(t.get_text()).is_integer() else t.get_text() for t in im.get_xticklabels()])
        im.set_yticklabels([int(float(t.get_text())) if float(t.get_text()).is_integer() else t.get_text() for t in im.get_yticklabels()])
        plt.xticks(fontsize=11.95)
        plt.yticks(fontsize=11.95)
        plt.gca().invert_yaxis()
        plt.legend(handles=[Bonev, Liu], loc=(1.195,0.81), fontsize =11.5)
        plt.savefig('../output/figures/peak_ave_for_%s_%s_coolres10.pdf'%(life, vel), transparent = True, bbox_inches = 'tight')
        plt.show()


# %% [markdown]
### peak score WT vs Wapl convergent

# %% [code]
file = pd.read_csv('../output/scores/simulation/scores/peak_score_averaged_hsteps_coolres10_points_eq_orientation_conv_psd1000_t.csv')
file
lifetime = file['life']
velocity = file['velocity']
clife = file['clife']
cof = file['cof']
file['occupancy']=(file['clife']/(file['clife']+file['cof'])).round(2)
unique_life = np.unique(lifetime)
unique_vel = np.unique(velocity)
unique_clife = np.unique(clife)
unique_cof = np.unique(cof)
unique_occupancy = np.unique(file['occupancy'])

# %% [code]
peak_wt, peak_wapl  = file[file['life']==500], file[file['life']==1500]

# %% [code]
common_columns = [ 'velocity', 'clife', 'cof', 'occupancy']

# Merge the datasets on the common columns
peak_wt_70 = peak_wt[peak_wt['occupancy']==0.70]
peak_wapl_70 = peak_wapl[peak_wapl['occupancy']==0.70]
merged_df = pd.merge(peak_wt_70, peak_wapl_70, on=common_columns, how='inner')
merged_df ['clife'] = (merged_df['clife']*TIME_CONV_COEF).round()

# %% [code]
# Reset Seaborn's default parameters
sns.reset_defaults()

# Sort the DataFrame based on 'clife'
merged_df = merged_df.sort_values(by=['clife'])

# Number of unique points (colors) you want
import matplotlib.colors as mcolors
num_colors = len(merged_df['clife'].unique())
cmap = plt.cm.get_cmap('cividis_r', num_colors)
norm = mcolors.BoundaryNorm(boundaries=np.arange(-0.5, num_colors), ncolors=num_colors)

clife_indices = merged_df['clife'].rank(method='dense').astype(int) - 1

# Create a scatter plot using discrete colors
sc = plt.scatter(
    merged_df['peak_ave_x'], 
    merged_df['peak_ave_y'],
    s=150, 
    c=clife_indices,  # Use mapped indices for coloring
    cmap=cmap,
    norm=norm  # Use the defined norm for correct color mapping
)

# Add a plot line
plt.plot([1, 1.515], [1, 1.515], '--k')

# Set labels
plt.xlabel('Dot score, reference', fontsize=15)
plt.ylabel('Dot score, 3x lifetime', fontsize=15)

# Add a color bar and set its label
cbar = plt.colorbar(sc, ticks=np.arange(num_colors))
cbar.set_label(r'$\tau_b$, sec', fontsize=15)
cbar.ax.set_yticklabels([f'{clife:.2f}' for clife in sorted(merged_df['clife'].unique())])
# Set integer labels for the color bar
cbar.ax.set_yticklabels([f'{int(clife)}' for clife in sorted(merged_df['clife'].unique())])

# Set font size for ticks
plt.xticks(fontsize=15)
plt.yticks(fontsize=15)
plt.savefig('../output/figures/peakwt_vs_peakwapl_conv.pdf', transparent=True, dpi=500)
plt.show()


# %% [code]
clife_list = [60.0, 900.0, 1500.0, 3000]

merged_df_sort = merged_df[merged_df['clife'].isin(clife_list)]
merged_df_sort = merged_df_sort.sort_values('clife')

# %% [code]
# Define tau_e for comparison
tau_e = 500
# Add a new column for labels based on conditions
tau_e = tau_e*convertor
def get_label(clife, tau_e):
    if clife < 0.15 * tau_e:
        return r'$\tau_b \ll \tau_E$'
    elif 0.15 * tau_e < clife and clife < 0.75*tau_e:
        return r'$\tau_b < \tau_E$'
    elif clife > 1.5 * tau_e:
        return r'$\tau_b \gg \tau_E$'
    else:
        return r'$\tau_b \sim \tau_E$'
sns.reset_defaults()
merged_df_sort['label'] = merged_df_sort['clife'].apply(lambda x: get_label(x, tau_e))

# Plotting
fig, ax = plt.subplots(figsize=(8.5, 5.15))

# Define the bar width
bar_width = 0.35

# Plot bars for experimental data at the beginning
exp_index = 0  # Positioning them at the beginning of the plot
bars3 = ax.bar(exp_index, Liu_val_wt, bar_width,  color='b')#WT, Liu et al, 2020 label =r'WT, Liu et al, 2021',
bars4 = ax.bar(exp_index + bar_width, Liu_val_wapl, bar_width, color='orange')# label=r'Wapl 6h, Liu et al, 2021'

# Create positions for bars and plot for merged_df_sort
index = np.arange(1, len(merged_df_sort) + 1)  # Start from 1 for the subsequent data
bars1 = ax.bar(index, merged_df_sort['peak_ave_x'], bar_width, label= 'reference', color='b', alpha = 0.75) #alternative label r'$\tau_E$ =%s sec'%(500*convertor)
bars2 = ax.bar(index + bar_width, merged_df_sort['peak_ave_y'], bar_width, label= '3x lifetime', color='orange', alpha = 0.75) #alternative label r'$\tau_E = %s sec$'%(1500*convertor)

# Set labels and title
ax.set_ylabel('Dot score', fontsize=15.5)

# Adjust x-ticks to align with the bars
ax.set_xticks(np.append(exp_index + bar_width / 2, index + bar_width / 2))
ax.set_xticklabels(['Experiment'] + list(merged_df_sort['label']), fontsize = 15)
ax.set_ylim(0.95, 1.45)
ax.tick_params(axis='y', labelsize=14) 
ax.legend(fontsize = 14.15)
plt.savefig('../output/figures/bar_for_peak_conv.pdf', transparent = True)
plt.show()
