# Supplementary material for: Dynamic barriers modulate cohesin positioning and genome folding at fixed occupancy
Source: Genome Res. 2025 Aug;35(8):1745–57. doi: 10.1101/gr.280108.124 (PMC12315716; doi:10.1101/gr.280108.124)
Supplement: Supplement 2 [file supplemental_code.zip › analysis/sweeps_map_frips.ipynb]

# %% [code]
import glob
import numpy as np
import pandas as pd
import h5py 

import dynamic_extrusion_boundaries.util_visual as utvis
import matplotlib.pyplot as plt
import seaborn as sns

import matplotlib.ticker as ticker

# %% [markdown]
### loading data

# %% [code]
file = pd.read_csv('../output/scores/simulation/scores/fripscore_hres.csv')

# %% [code]
file

# %% [code]
### convertion factors

# %% [code]
TIME_CONV_COEF = 21.875*60/500 #to convert from lattice based to seconds
LATTICE_CONV_COEF = 0.25 #each lattice site is 0.25 kb

# %% [markdown]
### experimental values

# %% [code]
exp_scores = pd.read_csv('../output/scores/experiments/experimental_data_table.csv')

# experimental values
Hansen_val_wt = exp_scores.query('measurement=="FRiP" and paper=="Hansen_2017" and condition=="WT"')['value']
Liu_val_wt_list = np.sort(exp_scores.query('measurement=="FRiP" and paper=="Liu_2021" and condition=="WT"')['value'].tolist())
Justice_val_wt_list = np.sort(exp_scores.query('measurement=="FRiP" and paper=="Justice_2020" and condition=="WT"')['value'].tolist())

# %% [code]
TIME_CONV_COEF = 21.875 * 60/500 #to convert from lattice based to seconds

file[' clife']= np.round(file[' clife']*TIME_CONV_COEF)
file[' cof']= np.round(file[' cof']*TIME_CONV_COEF)
file_100 = file[file['sep']==100.0]

unique_life = np.unique(file['lifetime'])
unique_vel = np.unique(file[' velocity'])
unique_clife = np.unique(file[' clife'])
unique_cof = np.unique(file[' cof'])

clife_list = [clife_val for clife_val in unique_clife if clife_val<6000]
clife_list = [26.0, 52.0, 79.0, 105.0, 131.0, 262.0, 525.0, 1050.0, 1312.0, 2625.0, 5250.0]
cof_list = [np.round(cof_val) for cof_val in unique_cof if cof_val<=500]
cof_list = [3, 5, 10, 16,  21.0, 24.0, 34.0,  45.0, 60.0, 87.0,  131.0, 197.0, 315.0,  449]

# %% [code]
for life in list(unique_life):
    for vel in list(unique_vel):
        new_file = file_100.query('lifetime == @life and ` velocity` == @vel')[[' clife',' cof',' fripscore']]
        new_file = new_file[new_file[' clife'].isin(clife_list)]
        new_file = new_file[new_file[' cof'].isin(cof_list)]
        new_file_filtered = new_file
        heatmap_data = new_file_filtered.pivot(' clife', ' cof', ' fripscore')
        
        
        # Create the heatmap using seaborn
        plt.figure(figsize=(8, 6))
        im = sns.heatmap(heatmap_data, annot=True, cmap='viridis', fmt='.2f', vmin=0.0,vmax=0.51, cbar_kws={'label': 'Frip score'} )
        sns.set(font_scale=0.701)
        cbar = im.collections[0].colorbar
        cbar.ax.tick_params(labelsize=11.5)
        cbar.set_label('FRiP', fontsize=14.75)
        # Customize 
        im.set_xticklabels([int(float(t.get_text())) if float(t.get_text()).is_integer() else t.get_text() for t in im.get_xticklabels()])
        im.set_yticklabels([int(float(t.get_text())) if float(t.get_text()).is_integer() else t.get_text() for t in im.get_yticklabels()])
        plt.xlabel(r'$\tau_u$ [sec]', fontsize = 15)
        plt.xticks(fontsize =10)
        plt.ylabel(r'$\tau_b$ [sec]', fontsize =15)
        plt.yticks(fontsize = 10, rotation=0)
        plt.title('lifetime =%s sec'%(np.round(life*TIME_CONV_COEF)), fontsize = 11.5)
        plt.gca().invert_yaxis()
        plt.savefig('../output/figures/fripsweep_for_%s_%s.pdf'%(life, vel), transparent = True, bbox_inches = 'tight')
        plt.show()

# %% [code]
more_file_filtered = new_file_filtered
more_file_filtered[' occup'] = more_file_filtered[' clife']/(more_file_filtered[' clife']+more_file_filtered[' cof'])
more_file_filtered = more_file_filtered[[' clife',' cof',' occup']]

# %% [code]
unique_life = [500]
unique_vel = [1]
for life in list(unique_life):
    for vel in list(unique_vel):
        new_file = file_100.query('lifetime == @life and ` velocity` == @vel')[[' clife', ' cof', ' fripscore']]
        new_file = new_file[new_file[' clife'].isin(clife_list)]
        new_file = new_file[new_file[' cof'].isin(cof_list)]
        new_file_filtered = new_file
        heatmap_data = new_file_filtered.pivot(' clife', ' cof', ' fripscore')
        
        # Create the heatmap using seaborn
        plt.figure(figsize=(8, 6))
        im = sns.heatmap(heatmap_data, annot=True, cmap='viridis', fmt='.2f', vmin=0.0, vmax=0.51, cbar_kws={'label': 'Frip score'})
        sns.set(font_scale=0.691)
        cbar = im.collections[0].colorbar
        cbar.ax.tick_params(labelsize=10)
        cbar.set_label('FRiP', fontsize=15)
        
        Hansen = utvis.make_equipotential_lines(heatmap_data,Hansen_val_wt, label = 'Bonev et al., 2017',expand_cof = 3,
                                             color='cyan', linestyles='dashed')
        Liu = utvis.make_equipotential_lines(heatmap_data,[Liu_val_wt_list[1]],label='Liu et al., 2021',expand_cof = 3,
                                             color='lightgreen', linestyles='dashed')
        
        ### occupancy exp det
        new_heatmap_data = more_file_filtered.pivot(' clife', ' cof', ' occup')
        occup60 = [0.6]
        occup_60 = utvis.make_equipotential_lines(new_heatmap_data,occup60, label = 'Bonev et al., 2017',expand_cof = 3,
                                             color='red', linestyles='dashed')
        occup70 = [0.7]
        occup_70 = utvis.make_equipotential_lines(new_heatmap_data,occup70, label = 'Bonev et al., 2017', expand_cof = 3, 
                                             color='red', linestyles='dashed')
        
        im.set_xticklabels([int(float(t.get_text())) if float(t.get_text()).is_integer() else t.get_text() for t in im.get_xticklabels()])
        im.set_yticklabels([int(float(t.get_text())) if float(t.get_text()).is_integer() else t.get_text() for t in im.get_yticklabels()])        
        plt.xlabel(r'$\tau_u$, sec', fontsize=16.5)
        plt.xticks(fontsize=11)
        plt.ylabel(r'$\tau_b$, sec', fontsize=16.5)
        plt.yticks(fontsize=11, rotation=0)
        plt.title(r'$\tau_E$ = %s sec' % (np.round(life * TIME_CONV_COEF)), fontsize=14.5)
        plt.gca().invert_yaxis()
        
        # Add legend
        plt.legend(handles=[Hansen, Liu], loc=(1.195,0.81), fontsize =11.5)
        
        plt.savefig('../output/figures/fripsweep_for_%s_%s_estimated_exp.pdf' % (life, vel), transparent=True, bbox_inches='tight')
        plt.show()


# %% [markdown]
### heat maps of Frip and occupancy rate

# %% [code]
file = pd.read_csv('/home1/rahmanin/start/polychrom/projects/Dynamic_boundary_elements/analysis/python_codes_calculations/fripscore_hres_points.csv')
file = pd.read_csv('../output/scores/simulation/scores/fripscore_hres_points.csv')
file ['occupancy']=(file[' clife']/(file[' clife']+file[' cof'])).round(2)
file = file[file['occupancy']<=0.915]

# %% [code]
aimed_occupancy = [0.1, 0.2, 0.3, 0.4, 0.5, 0.6, 0.7, 0.8, 0.9]

occup_list = []
for occups in np.unique(file['occupancy']):
    for occup_a in aimed_occupancy:
        if np.abs(occups-occup_a) <= 0.03:
            occup_list.append(occups)

# %% [code]
new_file = file[file['occupancy'].isin(occup_list)]

# %% [code]
new_file['occupancy']=np.round(new_file['occupancy'],1)

# %% [code]
list_life, list_vel = [500], [1]

numline_c = 12
numline_o =9
for life in list(list_life):
    for vel in list(list_vel):
        new_file_filtered_unique = new_file.query('lifetime == @life and ` velocity` == @vel')[[' clife','occupancy',' fripscore']]
    
        dtaframe = new_file_filtered_unique[[' clife', 'occupancy', ' fripscore']]
        new_file_filtered_unique = new_file_filtered_unique[[' clife', 'occupancy', ' fripscore']]
        # Remove any NaN values
        new_file_filtered_unique = new_file_filtered_unique.dropna()
        
        # Group by ' clife' and 'occupancy_bin', and calculate the mean of ' fripscore'
        dtaframe_grouped = new_file_filtered_unique.groupby([' clife', 'occupancy'], as_index=False).mean()
        TIME_CONV_COEF = 21.875 * 60/500
        dtaframe_grouped [' clife']= (dtaframe_grouped[' clife']*TIME_CONV_COEF).round()
        dtaframe_grouped=dtaframe_grouped[dtaframe_grouped[' clife']<=6000]
        heatmap_data = dtaframe_grouped.pivot(' clife', 'occupancy', ' fripscore')
                
        plt.figure(figsize=(8, 6))
        im = sns.heatmap(heatmap_data, annot=True, cmap='gray_r', fmt = '0.2f',vmin=0.0,vmax=0.381, cbar_kws={'label': 'Frip score'} )
        sns.set(font_scale=0.931)
        cbar = im.collections[0].colorbar
        cbar.ax.tick_params(labelsize=11.75)
        cbar.set_label('FRiP', fontsize=15)
        
        Hansen = utvis.make_equipotential_lines(heatmap_data,Hansen_val_wt, label = 'Bonev et al., 2017', expand_cof = 10,
                                             color='cyan', linestyles='dashed')
        Liu = utvis.make_equipotential_lines(heatmap_data,Liu_val_wt_list,label='Liu et al., 2021', expand_cof = 10, 
                                             color='steelblue', linestyles='dashed')
        Justice = utvis.make_equipotential_lines(heatmap_data,Justice_val_wt_list, label = 'Justice et al., 2020', expand_cof = 10,
                                             color='teal', linestyles='dashed')
        
        # Add legend manually for the contours
        hansen_line, = plt.plot([], [], color='cyan', linestyle='dashed', alpha=0.83, label='Hansen et al., 2017')
        Liu_line, = plt.plot([], [], color='steelblue', linestyle='dashed', alpha=0.83, label='Liu et al., 2021')
        justice_line, = plt.plot([], [], color='teal', linestyle='dashed', alpha=0.83, label='Justice., 2020')
        
        im.set_xticklabels(['{:.2f}'.format(float(t.get_text())) for t in im.get_xticklabels()])
        ytick_labels = [int(float(t.get_text())) for t in im.get_yticklabels()]
        plt.xlabel(r'occupancy', fontsize = 16.5)
        plt.xticks(fontsize =11.5, rotation=0)
        plt.ylabel(r'$\tau_b$, sec', fontsize =16.5)
        plt.yticks(fontsize = 11.5, rotation = 0)
        # Add legend
        im.set_xticklabels([int(float(t.get_text())) if float(t.get_text()).is_integer() else t.get_text() for t in im.get_xticklabels()])
        im.set_yticklabels([int(float(t.get_text())) if float(t.get_text()).is_integer() else t.get_text() for t in im.get_yticklabels()])
        plt.legend(handles=[Hansen, Liu, Justice], loc=(1.31,0.81), fontsize =12.95)
        plt.gca().invert_yaxis()
        plt.savefig('../output/figures/fripsweep_for_occupancy_%s_%s_color_a.pdf'%(life, vel), transparent = True, bbox_inches = 'tight')
        plt.show()

# %% [code]
aimed_occupancy = [0.1, 0.2,0.3, 0.4, 0.5, 0.6, 0.7, 0.8, 0.9]

occup_list = []
for occups in np.unique(file['occupancy']):
    for occup_a in aimed_occupancy:
        if np.abs(occups-occup_a) <= 0.0115:
            occup_list.append(occups)

# %% [code]
file = pd.read_csv('../output/scores/simulation/scores/fripscore_hres_points.csv')

file ['occupancy']=(file[' clife']/(file[' clife']+file[' cof'])).round(2)
file
new_file = file[file['occupancy'].isin(occup_list)]
new_file['occupancy']=np.round(new_file['occupancy'],1)

# %% [code]
list_occup = np.unique(new_file['occupancy'])

# %% [code]
new_file_filtered_unique = new_file.query('lifetime == @life and ` velocity` == @vel')[[' clife','occupancy',' fripscore']]
        
new_file_filtered_unique = new_file_filtered_unique.dropna()

# Group by ' clife' and 'occupancy_bin', and calculate the mean of ' fripscore'
dtaframe_grouped = new_file_filtered_unique.groupby([' clife', 'occupancy'], as_index=False).mean()

# %% [code]
num_plot =7
viridis_cmap = plt.get_cmap('cividis')

# Generate an array of values from 0 to 1 to map to colors in the colormap
values = np.linspace(0, 1, num_plot)

# Get the corresponding colors from the colormap
colors = viridis_cmap(values)
colors=list(colors)
colors.reverse()
sns.reset_defaults()

# %% [code]
lifes, vels = [500] , [1]

list_occup = [ 0.9,  0.7,  0.5, 0.3, 0.1]

i=1
sns.reset_defaults()
for life in lifes:
    for vel in vels:
        for occup in list_occup[:]:
            new_file_filtered_unique = new_file.query('lifetime == @life and ` velocity` == @vel')[[' clife','occupancy',' fripscore']]
        
            new_file_filtered_unique = new_file_filtered_unique.dropna()
            
            # Group by ' clife' and 'occupancy_bin', and calculate the mean of ' fripscore'
            dtaframe_grouped = new_file_filtered_unique.groupby([' clife', 'occupancy'], as_index=False).mean()
            TIME_CONV_COEF = 3
            dtaframe_grouped [' clife']= dtaframe_grouped[' clife']*TIME_CONV_COEF
            dtaframe_grouped = dtaframe_grouped[dtaframe_grouped['occupancy']==occup]
            dtaframe_grouped = dtaframe_grouped[[' clife', ' fripscore']]
            new_file_filtered = dtaframe_grouped.drop_duplicates(keep = 'first')
            new_file_filtered = new_file_filtered.sort_values(' clife')
            new_clife = new_file_filtered[' clife']
            frip_score = new_file_filtered[' fripscore']
            plt.scatter(new_clife[:], frip_score[:], color=colors[i],label=r'occupancy=%s'%(occup))
            plt.plot(new_clife[:], frip_score[:], color=colors[i],alpha = 0.45)
            i+=1

life_w = 500*TIME_CONV_COEF
delta = 300*TIME_CONV_COEF
plt.xlim()
plt.title(r'$\tau_E$, = %s sec, v=1'%(life*TIME_CONV_COEF),fontsize=14.5)
plt.xscale('log')
plt.xticks(fontsize=11.5)
plt.yticks(fontsize=11.5)
plt.legend(fontsize = 11.51,loc = (0.01,0.615))
plt.ylabel('FRiP',fontsize = 18)
plt.xlabel(r'$\tau_b$, sec', fontsize = 18)
plt.tight_layout()
plt.savefig('../output/figures/frip_for_tau.pdf',transparent=True)

plt.show()
        

# %% [code]
lifes, vels = [500] , [1]

i=1
num_plot = 10
viridis_cmap = plt.get_cmap('cividis')

# Generate an array of values from 0 to 1 to map to colors in the colormap
values = np.linspace(0, 1, num_plot)

# Get the corresponding colors from the colormap
colors = viridis_cmap(values)

file = pd.read_csv('../output/scores/simulation/scores/fripscore_hres.csv')
TIME_CONV_COEF = 21.875 * 60 / 500
file = file[file['sep']==100]
cof_val = 10
list_cof =[5, 10,  15, 50, 150, 500,1500, 3000]
for cof_val in list_cof:
    for life in lifes:
        for vel in vels:
            i+=1
            new_file = file.query('lifetime == @life and ` velocity` == @vel and ` cof` == @cof_val')[[' clife',' cof', ' fripscore']]
            new_file_filtered = new_file.drop_duplicates(keep = 'first')
            new_file_filtered = new_file_filtered.sort_values(' clife')
            new_clife = new_file_filtered[' clife']
            frip_score = new_file_filtered[' fripscore']
            plt.scatter(new_clife/(new_clife+cof_val), frip_score, label = r'$\tau_u$=%s sec'%(np.round(cof_val*TIME_CONV_COEF)),linewidth=1,s=10, color = colors[i])
            plt.plot(new_clife/(new_clife+cof_val), frip_score, linewidth=1, color = colors[i])


file = pd.read_csv('../output/scores/simulation/scores/fripscore_static.csv')
frip_score = file[' fripscore']
cof_val = 1
clife_val = 10
for life in lifes:
    for vel in vels:
        new_file_stat = file.query('lifetime == @life and ` velocity` == @vel and ` clife` == @clife_val and ` cof` == @cof_val')[[' face', ' fripscore']]
        new_file_filtered = new_file_stat.drop_duplicates(keep = 'first')
        new_file_filtered = new_file_filtered.sort_values(' face')
        new_face = new_file_filtered[' face']
        frip_score = new_file_filtered[' fripscore']

file = pd.read_csv('../output/scores/simulation/scores/fripscore_static_pause_with_number.csv')
file = file[(file['lifetime']==500)&(file[' velocity']==1)&(file[' separation']==100)]
seps = np.unique(file[' face'])
frip_score = file[' fripscore']
cof_val = 1
clife_val = 10
for life in lifes:
    for vel in vels:
        new_file_stat = file[[' face', ' fripscore']]
        new_file_filtered = new_file_stat.drop_duplicates(keep = 'first')
        new_file_filtered = new_file_filtered.sort_values(' face')
        new_face = new_file_filtered[' face']
        frip_score = new_file_filtered[' fripscore']
plt.xticks(fontsize=11.5)
plt.yticks(fontsize=11.5)
plt.legend(fontsize=11)
plt.ylabel('FRiP',fontsize = 18)
plt.xlabel(r'occupancy', fontsize = 18)
plt.savefig('../output/figures/frip_for_occup_tau_u.pdf',bbox_inches='tight')
plt.show()

# %% [code]
file = pd.read_csv('../output/scores/simulation/scores/fripscore_hres_points.csv')
lifetime = file['lifetime']
velocity = file[' velocity']
clife = file[' clife']
cof = file[' cof']
file[' occupancy']=(file[' clife']/(file[' clife']+file[' cof'])).round(2)
unique_life = np.unique(lifetime)
unique_vel = np.unique(velocity)
unique_clife = np.unique(clife)
unique_cof = np.unique(cof)
unique_occupancy = np.unique(file[' occupancy'])
file = file.query(' sep==100')
frip_wt, frip_wapl  = file[file['lifetime']==500], file[file['lifetime']==1500]
common_columns = [ ' velocity', ' clife', ' cof', ' occupancy']

# Merge the datasets on the common columns
frip_wt_70 = frip_wt[frip_wt[' occupancy']==0.70]
frip_wapl_70 = frip_wapl[frip_wapl[' occupancy']==0.70]
merged_df = pd.merge(frip_wt_70, frip_wapl_70, on=common_columns, how='inner')
merged_df [' clife'] = (merged_df[' clife']*TIME_CONV_COEF).round()


# %% [code]
clife_list = [60.0, 900.0, 1500.0, 3000, 6000]
cof_list = [9.80, 146.94, 240.60, 489.80, 979.59]
merged_df_sort = merged_df[merged_df[' clife'].isin(clife_list)]
merged_df_sort = merged_df[merged_df[' cof'].isin(cof_list)]
merged_df_sort = merged_df_sort.sort_values(' clife')

# %% [code]
# Group by all columns except 'fripscore_x' and 'fripscore_y', and calculate the mean for these two columns
result_df = (
    merged_df_sort
    .groupby(merged_df_sort.columns.difference(['fripscore_x', 'fripscore_y']).tolist(), as_index=False)
    .agg({' fripscore_x': 'mean', ' fripscore_y': 'mean'})
)

# %% [code]
# Define tau_e for comparison
tau_e = 500
# add experimental values
Liu_val_wt = (0.13+0.16)/2
Liu_val_wapl = (0.17+0.22)/2
# Add a new column for labels based on conditions
tau_e = tau_e*TIME_CONV_COEF
def get_label(clife, tau_e):
    if clife < 0.15 * tau_e:
        return r'$\tau_b \ll \tau_E$'
    elif 0.15 * tau_e < clife and clife < 0.75*tau_e:
        return r'$\tau_b < \tau_E$'
    elif clife > 1.5 * tau_e and clife<3*tau_e:
        return r'$\tau_b > \tau_E$'
    elif clife > 3 * tau_e:
        return r'$\tau_b \gg \tau_E$'
    else:
        return r'$\tau_b \sim \tau_E$'
sns.reset_defaults()
merged_df_sort['label'] = merged_df_sort[' clife'].apply(lambda x: get_label(x, tau_e))

# Plotting
fig, ax = plt.subplots(figsize=(10.5, 4.515))

# Define the bar width
bar_width = 0.35

# Plot bars for experimental data at the beginning
exp_index = 0  # Positioning them at the beginning of the plot
bars3 = ax.bar(exp_index, Liu_val_wt, bar_width,  color='b')#WT, Liu et al, 2020 label =r'WT, Liu et al, 2021',
bars4 = ax.bar(exp_index + bar_width, Liu_val_wapl, bar_width, color='orange')# label=r'Wapl 6h, Liu et al, 2021'

# Create positions for bars and plot for merged_df_sort
index = np.arange(1, len(merged_df_sort) + 1)  # Start from 1 for the subsequent data
bars1 = ax.bar(index, merged_df_sort[' fripscore_x'], bar_width, label= 'reference', color='b', alpha = 0.75) #alternative label r'$\tau_E$ =%s sec'%(500*convertor)
bars2 = ax.bar(index + bar_width, merged_df_sort[' fripscore_y'], bar_width, label= '3x lifetime', color='orange', alpha = 0.75) #alternative label r'$\tau_E = %s sec$'%(1500*convertor)

# Set labels and title
ax.set_ylabel('FRiP', fontsize=19.5)

# Adjust x-ticks to align with the bars
ax.set_xticks(np.append(exp_index + bar_width / 2, index + bar_width / 2))
ax.set_xticklabels(['Experiment'] + list(merged_df_sort['label']), fontsize = 18.15,)
#plt.yticks(fontsize=15)
#ax.set_ylim(0.95, 1.16)
ax.tick_params(axis='y', labelsize=16.5) 
ax.legend(fontsize = 15)
plt.savefig('../output/figures/bar_for_frip.pdf', transparent = True)
plt.show()
