# Supplementary material for: Dynamic barriers modulate cohesin positioning and genome folding at fixed occupancy
Source: Genome Res. 2025 Aug;35(8):1745–57. doi: 10.1101/gr.280108.124 (PMC12315716; doi:10.1101/gr.280108.124)
Supplement: Supplement 2 [file supplemental_code.zip › dynamic_extrusion_boundaries/lattice_translocators.py]

import numpy as np


class LEFTranslocator:
    def __init__(
        self,
        numLEF,
        deathProb,
        stalledDeathProb,
        birthArray,
        pauseProb,
        stallProbLeft,
        stallProbRight,
        *args
    ):
        self.numSite = len(birthArray)
        self.numLEF = numLEF

        self.stallProbLeft = stallProbLeft
        self.stallProbRight = stallProbRight

        self.deathProb = deathProb
        self.pause = pauseProb

        birthArray[0] = 0
        birthArray[-1] = 0

        self.birthProb = np.cumsum(birthArray, dtype=np.double)
        self.birthProb /= self.birthProb[-1]

        self.LEFs = np.zeros((self.numLEF, 2), int)
        self.stalled = np.zeros((self.numLEF, 2), int)

        self.occupied = np.zeros(self.numSite, int)
        self.stalledDeathProb = stalledDeathProb

        self.occupied[0] = 1
        self.occupied[-1] = 1

        for i in range(self.numLEF):
            self.LEF_birth(i)

    def LEF_birth(self, i):
        while True:
            pos = np.searchsorted(self.birthProb, np.random.random())

            if pos >= self.numSite - 1:
                print("bad value", pos, self.birthProb[len(self.birthProb) - 1])
                continue

            if pos <= 0:
                print("bad value", pos, self.birthProb[0])
                continue

            if self.occupied[pos] == 1:
                continue

            self.LEFs[i] = pos
            self.occupied[pos] = 1

            if (pos < (self.numSite - 3)) and (self.occupied[pos + 1] == 0):
                if np.random.random() > 0.5:
                    self.LEFs[i, 1] = pos + 1
                    self.occupied[pos + 1] = 1

            return

    def LEF_death(self):
        for i in range(self.numLEF):
            if self.stalled[i, 0] == 0:
                deathProb1 = self.deathProb[self.LEFs[i, 0]]
            else:
                deathProb1 = self.stalledDeathProb[self.LEFs[i, 0]]

            if self.stalled[i, 1] == 0:
                deathProb2 = self.deathProb[self.LEFs[i, 1]]
            else:
                deathProb2 = self.stalledDeathProb[self.LEFs[i, 1]]

            deathProb = max(deathProb1, deathProb2)

            if np.random.random() < deathProb:
                self.occupied[self.LEFs[i, 0]] = 0
                self.occupied[self.LEFs[i, 1]] = 0

                self.stalled[i] = 0
                self.LEF_birth(i)

    def LEF_step(self):
        for i in range(self.numLEF):
            stall1 = self.stallProbLeft[self.LEFs[i, 0]]
            stall2 = self.stallProbRight[self.LEFs[i, 1]]

            if np.random.random() < stall1:
                self.stalled[i, 0] = 1

            if np.random.random() < stall2:
                self.stalled[i, 1] = 1

            cur1, cur2 = self.LEFs[i]

            if self.stalled[i, 0] == 0:
                if self.occupied[cur1 - 1] == 0:
                    pause1 = self.pause[cur1]

                    if np.random.random() > pause1:
                        self.occupied[cur1 - 1] = 1
                        self.occupied[cur1] = 0

                        self.LEFs[i, 0] = cur1 - 1

            if self.stalled[i, 1] == 0:
                if self.occupied[cur2 + 1] == 0:
                    pause2 = self.pause[cur2]

                    if np.random.random() > pause2:
                        self.occupied[cur2 + 1] = 1
                        self.occupied[cur2] = 0

                        self.LEFs[i, 1] = cur2 + 1

    def step(self):
        self.LEF_death()
        self.LEF_step()

    def steps(self, N):
        for _ in range(N):
            self.step()


class LEFTranslocatorDynamicBoundary(LEFTranslocator):
    
    def __init__(
        self,
        numLEF,
        deathProb,
        stalledDeathProb,
        birthArray,
        pauseProb,
        stallProbLeft,
        stallProbRight,
        ctcfDeathProb,
        ctcfBirthProb,
        *args,
        initalize_at_equilibrium_occupancy=True ,
    ):
        self.ctcfDeathProb = ctcfDeathProb
        self.ctcfBirthProb = ctcfBirthProb

        self.stallProbLeft_init = np.copy(stallProbLeft)
        self.stallProbRight_init = np.copy(stallProbRight)

        super().__init__(
            numLEF,
            deathProb,
            stalledDeathProb,
            birthArray,
            pauseProb,
            stallProbLeft,
            stallProbRight,
        )

        if initalize_at_equilibrium_occupancy:
            equilibrium_occupancy = self.ctcfBirthProb / (
                self.ctcfBirthProb + self.ctcfDeathProb
            )
            self.stallProbLeft = (
                equilibrium_occupancy > np.random.random(size=self.numSite)
            ) * (self.stallProbLeft_init > 0)
            self.stallProbRight = (
                equilibrium_occupancy > np.random.random(size=self.numSite)
            ) * (self.stallProbRight_init > 0)

    def ctcf_death_left(self, i):
        self.stallProbLeft[i] = 0
        for j in range(self.numLEF):
            if i == self.LEFs[j, 0]:
                self.stalled[j, 0] = 0

    def ctcf_death_right(self, i):
        self.stallProbRight[i] = 0
        for j in range(self.numLEF):
            if i == self.LEFs[j, 1]:
                self.stalled[j, 1] = 0

    def ctcf_birth_left(self, i):
        self.stallProbLeft[i] = self.stallProbLeft_init[i]

    def ctcf_birth_right(self, i):
        self.stallProbRight[i] = self.stallProbRight_init[i]

    def step(self):
        ctcf_updates_left = np.random.random(size=self.numSite)
        ctcf_updates_right = np.random.random(size=self.numSite)
        ctcf_death_left_inds = np.flatnonzero(
            (ctcf_updates_left < self.ctcfDeathProb) * self.stallProbLeft
        )
        ctcf_death_right_inds = np.flatnonzero(
            (ctcf_updates_right < self.ctcfDeathProb) * self.stallProbRight
        )
        ctcf_birth_left_inds = np.flatnonzero(
            (ctcf_updates_left < self.ctcfBirthProb)
            * (self.stallProbLeft != self.stallProbLeft_init)
        )
        ctcf_birth_right_inds = np.flatnonzero(
            (ctcf_updates_right < self.ctcfBirthProb)
            * (self.stallProbRight != self.stallProbRight_init)
        )

        for ind in ctcf_death_left_inds:
            self.ctcf_death_left(ind)
        for ind in ctcf_death_right_inds:
            self.ctcf_death_right(ind)
        for ind in ctcf_birth_left_inds:
            self.ctcf_birth_left(ind)
        for ind in ctcf_birth_right_inds:
            self.ctcf_birth_right(ind)

        super().step()
