# Supplementary material for: Dynamic barriers modulate cohesin positioning and genome folding at fixed occupancy
Source: Genome Res. 2025 Aug;35(8):1745–57. doi: 10.1101/gr.280108.124 (PMC12315716; doi:10.1101/gr.280108.124)
Supplement: Supplement 2 [file supplemental_code.zip › scripts/processing/Peak_score.py]

### Import necessary libraries
import os
import ast
import glob
import h5py
import numpy as np
import warnings
import cooler

### Import specific functions for analysis
from scipy.optimize import fsolve
from scipy.ndimage import gaussian_filter1d
from polychrom.polymer_analyses import slope_contact_scaling

### Import chromoscore library functions for peak score calculation
import chromoscores.maputils as chrmap
import chromoscores.scorefunctions as chrsco
import chromoscores.snipping as chrsn

### Define the directory containing simulation maps
directory = '/home1/rahmanin/start/polychrom/projects/Dynamic_boundary_elements/analysis/maps/maps_points_cools_eq/'

### Create a dictionary to store paths to simulation files
path_dict = {}
for name in glob.glob(directory + 'folder_*'):
    path_dict[name.split('_eq/')[1].split('.mcool')[0]] = name
path_dict = dict(sorted(path_dict.items()))
print('The number of simulations is %s' % len(path_dict))

### Define boundary element positions on the main diagonal
ctcfrightlist = [314, 579, 1195, 3717, 3772, 3921, 4451, 5193, 5723, 6302, 6574, 6779, 7000, 9232, 9310, 9861]
ctcfleftlist = [495, 865, 1404, 2164, 3143, 3615, 3971, 4069, 4480, 4938, 5300, 5587, 6401, 7725, 8764, 9619]

### Calculate boundary element list for 10 kb resolution
lst = np.sort(ctcfrightlist + ctcfleftlist)
lst = [int(lst[i] / (10 * 4)) for i in range(len(lst))]
lst = np.array(lst)

### Create list of boundary elements for all replications
rep = 3  # Number of replications
mon = 1000 // 4  # Length of the monomer
lst_t = []
for i in range(rep):
    lst_t += list(np.array(lst) + i * mon)
lst_t = np.array(lst_t)

### Define range for distances
beginning = 105_000 / 10_000
mindist = 95_000 / 10_000
band_edges = np.append([10, 11], (100_000 + 15_000 * 1.3 ** np.arange(1, 25)) / 10_000)
band_edge_list = list(band_edges[:31])

### Analyze each simulation in path_dict
for name in path_dict.keys():
    print(name)
    params = [ast.literal_eval(i) for i in name.split('folder_')[1].split('_')[1::2]]
    face, back, clife, cof, life, slife, birth, pause, sep, site, mon, rep, step, vel = params
    with open('Outputs/peakscore/peakscore_%s.csv' % name, 'w') as f:
        f.write('chr_distance,peak_score\n')

        ### Import saved maps as matrices
        cool_uri = (directory+'%s.mcool' % name)
        region = 'chr_sim:0-7500000'
        cname = (cooler.Cooler(cool_uri + '.10000.cool').matrix(balance=False).fetch(region))
        mrcn = cname.astype(float)
        mrcn /= np.median(np.diag(mrcn, 2))
        mat = np.log10(mrcn)

        ### Calculate peak scores using chromoscore
        pile = chrmap.get_offdiagonal_pileup_binlist(mrcn, lst_t[10:90], band_edge_list, 10)

        for i in range(len(band_edge_list) - 1):
            pseudo_count = np.mean(np.isfinite(pile[i][1])) / 1
            peakscore = chrsco.peak_score(pile[i][1], 3, 4, pseudo_count=pseudo_count)
            chr_dist = pile[i][0] * 10 #to calculate chromatin distance in kbp
            f.write('%s,%s\n' % (chr_dist, peakscore))
